# Supplementary material for: To Have the Best Interest at Heart: Analyzing the Match Between Laypersons’ Interests and Publication Activity in Psychology
Source: Front Psychol. 2022 Jun 2;13:899430. doi: 10.3389/fpsyg.2022.899430 (PMC9201961; doi:10.3389/fpsyg.2022.899430)
Supplement: Supplementary Material 3 — Basic bibliographic metadata of research syntheses extracted from PsycInfo after validation. [file Table_3.XLSX]

## Sheet: Tabellenblatt1
topic	title	authors	year	journal
Clinical Psychology: Addiction	Alcohol use disorder in primary cares: How to integrate brief interventions and continuous care? [References].	Patigny, Pierre Zdanowicz, Nicolas Jacques, Denis Lepiece, Brice	2020	Psychiatria Danubina. Vol.32(Suppl 1), 2020, pp. 146-149.
Clinical Psychology: Addiction	Factors influencing alcohol use among adolescents in South Asia: A systematic review. [References].	Athauda, Lathika K Peiris-John, Roshini Ameratunga, Shanthi McCool, Judith Wickremasinghe, Rajitha	2020	Journal of Studies on Alcohol and Drugs. Vol.81(5), 2020, pp. 529-542.
Clinical Psychology: Addiction	Characterization of gaming disorder: An emerging problem? [Spanish]. [References].	Sandoval-Obando, Eduardo	2020	Pensamiento Psicologico. Vol.18(1), 2020, pp. 87-102.
Clinical Psychology: Addiction	Parenting interventions for mothers with problematic substance use: A systematic review of research and community practice. [References].	Milligan, Karen Meixner, Tamara Tremblay, Monique Tarasoff, Lesley A Usher, Amelia Smith, Ainsley Niccols, Alison Urbanoski, Karen A	2020	Child Maltreatment. Vol.25(3), 2020, pp. 247-262.
Clinical Psychology: Addiction	Are we family? A scoping review of how military families are defined in mental health and substance use research. [References].	Gribble, Rachael Mahar, Alyson L Keelingd, Mary Sullivan, Kate McKeown, Sandra Burchill, Susan Fear, Nicola T Castro, Carl A	2020	Journal of Military, Veteran and Family Health. Vol.6(2), 2020, pp. 85-119.
Clinical Psychology: Addiction	The interplay of inflammatory processes and cognition in alcohol use disorders-A systematic review. [References].	Coppens, Violette Morrens, Manuel Destoop, Marianne Dom, Geert	2019	Frontiers in Psychiatry. Vol.10 2019, ArtID 632.
Clinical Psychology: Addiction	Assessment of psychosocial interventions in opioid cessation: A systematic review. [References].	Anyimukwu, Chizoba Omondi, Angela	2020	Journal of Alcohol and Drug Education. Vol.64(2), 2020, pp. 62-86.
Clinical Psychology: Addiction	Prevalence and high risk behaviours associated with HCV testing among people who inject drugs: A systematic review and meta-analysis. [References].	Karimi, Salah Eddin Bayani, Azadeh Higgs, Peter Bayat, Amir-Hossein Hemmat, Morteza Ahounbar, Elahe Armoon, Bahram Fakhri, Yadolah	2020	Substance Abuse Treatment, Prevention, and Policy. Vol.15 2020, ArtID 64.
Clinical Psychology: Addiction	Mindfulness-based programs for substance use disorders: A systematic review of manualized treatments. [References].	Korecki, J. Richard Schwebel, Frank J Votaw, Victoria R Witkiewitz, Katie	2020	Substance Abuse Treatment, Prevention, and Policy. Vol.15 2020, ArtID 51.
Clinical Psychology: Addiction	Human biomarker exposure from cigarettes versus novel heat-not-burn devices: A systematic review and meta-analysis. [References].	Drovandi, Aaron Salem, Saad Barker, Daniel Booth, Debbie Kairuz, Therese	2020	Nicotine & Tobacco Research. Vol.22(7), 2020, pp. 1077-1085.
Clinical Psychology: Addiction	Evaluating the quality of evidence for gaming disorder: A summary of systematic reviews of associations between gaming disorder and depression or anxiety. [References].	Carras, Michelle Colder Shi, Jing Hard, Gregory Saldanha, Ian J	2020	PLoS ONE. Vol.15(10), 2020, ArtID e0240032.
Clinical Psychology: Addiction	Is exercise a useful intervention in the treatment of alcohol use disorder? Systematic review and meta-analysis. [References].	Gur, Fatih Can Gur, Ganime	2020	American Journal of Health Promotion. Vol.34(5), 2020, pp. 520-537.
Clinical Psychology: Addiction	Beneficial opioid management strategies: A review of the evidence for the use of opioid treatment agreements. [References].	McAuliffe Staehler, Tuesday M Palombi, Laura C	2020	Substance Abuse. Vol.41(2), 2020, pp. 208-215.
Clinical Psychology: Addiction	Pictorial cigarette pack warnings increase some risk appraisals but not risk beliefs: A meta-analysis. [References].	Noar, Seth M Rohde, Jacob A Barker, Joshua O Hall, Marissa G Brewer, Noel T	2020	Human Communication Research. Vol.46(2-3), 2020, pp. 250-272.
Clinical Psychology: Addiction	Beliefs and self-reported practices of health care professionals regarding electronic nicotine delivery systems: A mixed-methods systematic review and synthesis. [References].	Erku, Daniel A Gartner, Coral E Morphett, Kylie Steadman, Kathryn J	2020	Nicotine & Tobacco Research. Vol.22(5), 2020, pp. 619-629.
Clinical Psychology: Addiction	Study characteristics influence the efficacy of substance abuse treatments: A meta-analysis of medications for smoking cessation. [References].	Klemperer, Elias M Hughes, John R Naud, Shelly	2020	Nicotine & Tobacco Research. Vol.22(3), 2020, pp. 317-323.
Clinical Psychology: Addiction	Use of mentholated cigarettes and likelihood of smoking cessation in the United States: A meta-analysis. [References].	Smith, Philip H Assefa, Biruktawit Kainth, Simranpreet Salas-Ramirez, Kaliris Y McKee, Sherry A Giovino, Gary A	2020	Nicotine & Tobacco Research. Vol.22(3), 2020, pp. 307-316.
Clinical Psychology: Addiction	A systematic review of rural-specific barriers to medication treatment for opioid use disorder in the United States. [References].	Lister, Jamey J Weaver, Addie Ellis, Jennifer D Himle, Joseph A Ledgerwood, David M	2020	The American Journal of Drug and Alcohol Abuse. Vol.46(3), 2020, pp. 273-288.
Clinical Psychology: Addiction	Drinking contexts and their association with acute alcohol-related harm: A systematic review of event-level studies on adults' drinking occasions. [References].	Stevely, Abigail K Holmes, John McNamara, Simon Meier, Petra S	2020	Drug and Alcohol Review. Vol.39(4), 2020, pp. 309-320.
Clinical Psychology: Addiction	Multi-level experiences and determinants of alcohol misuse and illicit drug use among occupational groups at high-risk of HIV in sub-Saharan Africa: A thematic synthesis of qualitative findings. [References].	Kuteesa, Monica O Seeley, Janet Cook, Sarah Webb, Emily L	2020	Global Public Health: An International Journal for Research, Policy and Practice. Vol.15(5), 2020, pp. 715-733.
Clinical Psychology: Addiction	How often are outcomes other than change in substance use measured? A systematic review of outcome measures in contemporary randomised controlled trials. [References].	Bjornestad, Jone McKay, James R Berg, Henrik Moltu, Christian Nesvag, Sverre	2020	Drug and Alcohol Review. Vol.39(4), 2020, pp. 394-414.
Clinical Psychology: Addiction	Psychological and behavioural factors of unintentional doping: A preliminary systematic review. [References].	Chan, Derwin King Chung Tang, Tracy C. W Gucciardi, Daniel F Ntoumanis, Nikos Dimmock, James A Donovan, Robert J Hardcastle, Sarah J Hagger, Martin S	2020	International Journal of Sport and Exercise Psychology. Vol.18(3), 2020, pp. 273-295.
Clinical Psychology: Addiction	Evaluation of family skills training programs to prevent alcohol and drug use: A critical review of the field in Latin America. [References].	Mejia, Anilena Bertello, Lucia Gil, Johany Griffith, Jaravis Lopez, Ana Isabel Moreno, Milena Calam, Rachel	2020	International Journal of Mental Health and Addiction. Vol.18(2), 2020, pp. 482-499.
Clinical Psychology: Addiction	Interventions for incarcerated adults with opioid use disorder in the United States: A systematic review with a focus on social determinants of health. [References].	Sugarman, Olivia K Bachhuber, Marcus A Wennerstrom, Ashley Bruno, Todd Springgate, Benjamin F	2020	PLoS ONE. Vol.15(1), 2020, ArtID e0227968.
Clinical Psychology: Addiction	Music and substance use: A meta-analytic review. [References].	Wright, Chrysalis L Ball, Tia Kambour, Kaleigh Machado, Lygia Defrancesco, Taylor Hamilton, Carissa Hyatt, Jeanette Dauk, Jacquelynne	2020	Journal of Ethnicity in Substance Abuse. Vol.19(2), 2020, pp. 208-237.
Clinical Psychology: Addiction	Psychosocial interventions in office-based opioid treatment: A systematic review. [References].	Zerden, Lisa de Saxe Guan, Ting Lombardi, Brianna M Sharma, Anjalee Garcia-Rico, Yazmin	2020	Journal of the Society for Social Work and Research. Vol.11(1), 2020, pp. 103-131.
Clinical Psychology: Addiction	A systematic review of treatments for problematic khat use. [References].	Ahmed, Sagal Minami, Haruka Rasmussen, Andrew	2020	Substance Use & Misuse. Vol.55(4), 2020, pp. 590-601.
Clinical Psychology: Addiction	Psychosocial risks of prescription drug misuse among U.S. racial/ethnic minorities: A systematic review. [References].	Peteet, Bridgette J	2019	Journal of Ethnicity in Substance Abuse. Vol.18(3), 2019, pp. 476-508.
Clinical Psychology: Addiction	A review of tribal best practices in substance abuse prevention. [References].	Kelley, Allyson Witzel, Morgan Fatupaito, Bethany	2019	Journal of Ethnicity in Substance Abuse. Vol.18(3), 2019, pp. 462-475.
Clinical Psychology: Addiction	Prevalence of and factors contributing to glue sniffing in the South Asian association for regional cooperation (SAARC) region: A scoping review and meta-analysis. [References].	Munawar, Khadeeja Choudhry, Fahad Riaz Hadi, Muhammad Abdul Khan, Tahir Mehmood	2020	Substance Use & Misuse. Vol.55(5), 2020, pp. 752-762.
Clinical Psychology: Addiction	The impact of rurality on opioid-related harms: A systematic review of qualitative research. [References].	Thomas, Natalie van de Ven, Katinka Mulrooney, Kyle J. D	2020	International Journal of Drug Policy. Vol.85 2020, ArtID 102607.
Clinical Psychology: Addiction	A scoping review of barriers and facilitators to implementation of medications for treatment of opioid use disorder within the criminal justice system. [References].	Grella, Christine E Ostile, Erika Scott, Christy K Dennis, Michael Carnavale, John	2020	International Journal of Drug Policy. Vol.81 2020, ArtID 102768.
Clinical Psychology: Addiction	Identifying effective behavior change techniques for alcohol and illicit substance use during pregnancy: A systematic review. [References].	Fergie, Libby Campbell, Katarzyna A Coleman-Haynes, Tom Ussher, Michael Cooper, Sue Coleman, Tim	2019	Annals of Behavioral Medicine. Vol.53(8), 2019, pp. 769-781.
Clinical Psychology: Addiction	Effectiveness of naltrexone treatment for alcohol use disorders in HIV: A systematic review. [References].	Farhadian, Negin Moradi, Sajad Zamanian, Mohammad Hossein Farnia, Vahid Rezaeian, Shahab Farhadian, Maryam Shahlaei, Mohsen	2020	Substance Abuse Treatment, Prevention, and Policy. Vol.15 2020, ArtID 24.
Clinical Psychology: Addiction	The effectiveness of mobile phone-based text messaging to intervene with problem drinking in youth and younger adult population: A meta-analysis. [References].	Bastola, Mrigendra M Locatis, Craig Maisiak, Richard Fontelo, Paul	2020	Telemedicine and e-Health. Vol.26(3), 2020, pp. 270-277.
Clinical Psychology: Addiction	Systematic review of pain severity and opioid craving in chronic pain and opioid use disorder. [References].	MacLean, R. Ross Spinola, Suzanne Manhapra, Ajay Sofuoglu, Mehmet	2020	Pain Medicine. Vol.21(2), 2020, pp. e146-e163.
Clinical Psychology: Addiction	Smoking cessation pharmacotherapy based on genetically-informed biomarkers: What is the evidence? [References].	Panagiotou, Orestis A Schuit, Ewoud Munafo, Marcus R Bennett, Derrick A Bergen, Andrew W David, Sean P	2019	Nicotine & Tobacco Research. Vol.21(9), 2019, pp. 1289-1293.
Clinical Psychology: Addiction	Association of smokeless tobacco use and oral cancer: A systematic global review and meta-analysis. [References].	Asthana, Smita Labani, Satyanarayana Kailash, Uma Sinha, Dhirendra N Mehrotra, Ravi	2019	Nicotine & Tobacco Research. Vol.21(9), 2019, pp. 1162-1171.
Clinical Psychology: Addiction	Changes over time in young adults' harmful alcohol consumption: A cross-temporal meta-analysis using the AUDIT. [References].	Visontay, Rachel Mewton, Louise Sunderland, Matthew Prior, Katrina Slade, Tim	2020	Drug and Alcohol Dependence. Vol.214 2020, ArtID 108172.
Clinical Psychology: Addiction	A systematic review and Bayesian meta-analysis of interventions which target or assess co-use of tobacco and cannabis in single- or multi-substance interventions. [References].	Walsh, Hannah McNeill, Ann Purssell, Edward Duaso, Maria	2020	Addiction. Vol.115(10), 2020, pp. 1800-1814.
Clinical Psychology: Addiction	Exploring African-American womens' experiences with substance use treatment: A review of the literature. [References].	Redmond, Michelle L Smith, Sharla Collins, Tracie C	2020	Journal of Community Psychology. Vol.48(2), 2020, pp. 337-350.
Clinical Psychology: Addiction	The association between early life mental health and alcohol use behaviours in adulthood: A systematic review. [References].	Ning, Ke Gondek, Dawid Patalay, Praveetha Ploubidis, George B	2020	PLoS ONE. Vol.15(2), 2020, ArtID e0228667.
Clinical Psychology: Addiction	A systematic review: Adolescent cannabis use and suicide. [References].	Schmidt, Kristen Tseng, Irene Phan, Amanda Fong, Timothy Tsuang, John	2020	Addictive Disorders & Their Treatment. Vol.19(3), 2020, pp. 146-151.
Clinical Psychology: Addiction	Systematic reviews of mindfulness and acceptance and commitment therapy for alcohol use disorder: Should we be using third wave therapies? [References].	Byrne, Simon P Haber, Paul Baillie, Andrew Costa, Daniel S. J Fogliati, Vincent Morley, Kirsten	2019	Alcohol and Alcoholism. Vol.54(2), 2019, pp. 159-166.
Clinical Psychology: Addiction	Physical activity and the prevention, reduction, and treatment of alcohol and other drug use across the lifespan (The PHASE review): A systematic review. [References].	Thompson, T. P Horrell, J Taylor, A. H Wanner, A Husk, K Wei, Y Creanor, S Kandiyali, R Neale, J Sinclair, J Nasser, M Wallace, G	2020	Mental Health and Physical Activity. Vol.19 2020, ArtID 100360.
Clinical Psychology: Addiction	Qualitative systematic review of the acceptability, feasibility, barriers, facilitators and perceived utility of using physical activity in the reduction of and abstinence from alcohol and other drug use. [References].	Horrell, J Thompson, T. P Taylor, A. H Neale, J Husk, K Wanner, A Creanor, S Wei, Y Kandiyali, R Sinclair, J Nasser, M Wallace, G	2020	Mental Health and Physical Activity. Vol.19 2020, ArtID 100355.
Clinical Psychology: Addiction	Evidence from qualitative studies of youth about the impacts of tobacco control policy on young people in Europe: A systematic review. [References].	Papanastasiou, Natalie Hill, Sarah Amos, Amanda	2019	Nicotine & Tobacco Research. Vol.21(7), 2019, pp. 863-870.
Clinical Psychology: Addiction	Evaluating comparative effectiveness of psychosocial interventions adjunctive to opioid agonist therapy for opioid use disorder: A systematic review with network meta-analyses. [References].	Rice, Danielle Corace, Kimberly Wolfe, Dianna Esmaeilisaraji, Leila Michaud, Alan Grima, Alicia Austin, Bradley Douma, Reuben Barbeau, Pauline Butler, Claire Willows, Melanie Poulin, Patricia A Sproule, Beth A Porath, Amy Garber, Gary Taha, Sheena Garner, Gord Skidmore, Becky Moher, David Thavorn, Kednapa Hutton, Brian	2020	PLoS ONE. Vol.15(12), 2020, ArtID e0244401.
Clinical Psychology: Addiction	Is involuntary commitment to treatment applicable in case of an addictive disorder in the French context? A critical review of available evidence. [French]. [References].	Dige, S Jakubiec, L. -A Auriacombe, M	2020	L'Encephale: Revue de psychiatrie clinique biologique et therapeutique. Vol.46(6), 2020, pp. 471-481.
Clinical Psychology: Addiction	Nicotine reduction in cigarettes: Literature review and gap analysis. [References].	Berman, Micah L Glasser, Allison M	2019	Nicotine & Tobacco Research. Vol.21(Suppl 1), 2019, pp. S133-S144.
Clinical Psychology: Addiction	A review of behavioral therapies in adolescents with opioid use disorder. [References].	Welsh, Justine W Mataczynski, Maggie J Nguyen, Minh D McHugh, R. Kathryn	2020	Harvard Review of Psychiatry. Vol.28(5), 2020, pp. 305-315.
Clinical Psychology: Addiction	Frequency of injecting among people who inject drugs: A systematic review and meta-analysis. [References].	Colledge, Samantha Leung, Janni Larney, Sarah Peacock, Amy Grebely, Jason Hickman, Matthew Cunningham, Evan Trickey, Adam Stone, Jack Vickerman, Peter Degenhardt, Louisa	2020	International Journal of Drug Policy. Vol.76 2020, ArtID 102619.
Clinical Psychology: Addiction	The rise, fall, and possible rise of LSD. [Dutch]. [References].	Snelders, S Pieters, T	2020	Tijdschrift voor Psychiatrie. Vol.62(8), 2020, pp. 707-712.
Clinical Psychology: Addiction	What constitutes effective problematic substance use treatment from the perspective of people who are homeless? A systematic review and meta-ethnography. [References].	Carver, Hannah Ring, Nicola Miler, Joanna Parkes, Tessa	2020	Harm Reduction Journal. Vol.17 2020, ArtID 10.
Clinical Psychology: Addiction	The Cochrane 2018 review on brief interventions in primary care for hazardous and harmful alcohol consumption: A distillation for clinicians and policy makers. [References].	Beyer, F. R Campbell, F Bertholet, N Daeppen, J. B Saunders, J. B Pienaar, E. D Muirhead, C. R Kaner, E. F. S	2019	Alcohol and Alcoholism. Vol.54(4), 2019, pp. 417-427.
Clinical Psychology: Addiction	Routes of non-traditional entry into buprenorphine treatment programs. [References].	Champagne-Langabeer, Tiffany Swank, Michael W Langabeer, James R II	2020	Substance Abuse Treatment, Prevention, and Policy. Vol.15 2020, ArtID 6.
Clinical Psychology: Addiction	The relationship between gender norms and alcohol consumption: A systematic review. [Spanish]. [References].	Patro-Hernandez, Rosa Maria Nieto Robles, Yamal Liminana-Gras, Rosa Maria	2020	Adicciones. Vol.32(2), 2020, pp. 145-158.
Clinical Psychology: Addiction	Meta-analysis of integrated primary and behavioral health care interventions for treating substance use among adults. [References].	Balkin, Richard S Lenz, A. Stephen Dell'Aquila, Julia Gregory, Halie M Rines, Miranda N Swinford, Katelyn E	2019	Journal of Addictions & Offender Counseling. Vol.40(2), 2019, pp. 84-95.
Clinical Psychology: Addiction	The efficacy of tiapride and carbamazepine combination therapy in reducing alcohol withdrawal symptoms: A systematic review and meta-analysis. [References].	Latifi, Sahar Messer, Thomas	2019	Pharmacopsychiatry. Vol.52(5), 2019, pp. 209-216.
Clinical Psychology: Addiction	Hispanic participants in the National Institute on Drug Abuse's Clinical Trials Network: A scoping review of two decades of research. [References].	Eghaneyan, Brittany H Sanchez, Katherine Haeny, Angela M Montgomery, LaTrice Lopez-Castro, Teresa Burlew, A. Kathleen Rezaeizadeh, Afsaneh Killian, Michael O	2020	Addictive Behaviors Reports. Vol.12 2020, ArtID 100287.
Clinical Psychology: Addiction	Predictors of alcohol use disorders among young adults: A systematic review of longitudinal studies. [References].	Meque, Ivete Salom, Caroline Betts, Kim S Alati, Rosa	2019	Alcohol and Alcoholism. Vol.54(3), 2019, pp. 310-324.
Clinical Psychology: Addiction	Effectiveness of workplace intervention for reducing alcohol consumption: A systematic review and meta-analysis. [References].	Yuvaraj, K Eliyas, Salin K Gokul, S Manikandanesan, S	2019	Alcohol and Alcoholism. Vol.54(3), 2019, pp. 264-271.
Clinical Psychology: Addiction	Meta-analysis on associations of alcohol metabolism genes with alcohol use disorder in East Asians. [References].	Zaso, Michelle J Goodhines, Patricia A Wall, Tamara L Park, Aesoon	2019	Alcohol and Alcoholism. Vol.54(3), 2019, pp. 216-224.
Clinical Psychology: Addiction	A meta-analysis of the efficacy of case management for substance use disorders: A recovery perspective. [References].	Vanderplasschen, Wouter Rapp, Richard C De Maeyer, Jessica Van Den Noortgate, Wim	2019	Frontiers in Psychiatry. Vol.10 2019, ArtID 186.
Clinical Psychology: Addiction	Effect of assertive community treatment for patients with substance use disorder: A systematic review. [References].	Penzenstadler, Louise Soares, Carina Anci, Eleonora Molodynski, Andrew Khazaal, Yasser	2019	European Addiction Research. Vol.25(2), 2019, pp. 56-67.
Clinical Psychology: Addiction	Negative life events and Internet addiction among Mainland Chinese teenagers and young adults: A meta-analysis. [References].	Li, Shunyu Zhang, Haiying Cheng, Lianghong Wang, Xiaotong Sitahong, Remilan	2020	Social Behavior and Personality: An International Journal. Vol.48(10), 2020, pp. 1-10.
Clinical Psychology: Addiction	OMEGA-3 interventions in alcohol dependence and related outcomes: A systematic review and propositions. [References].	Galduroz, Jose Carlos F Bezerra, Andreia Gomes Pires, Gabriel Natan Pauluci, Renata Noto, Ana Regina	2020	Current Neuropharmacology. Vol.18(5), 2020, pp. 456-462.
Clinical Psychology: Addiction	Mobile apps to reduce tobacco, alcohol, and illicit drug use: Systematic review of the first decade. [References].	Staiger, Petra Karin O'Donnell, Renee Liknaitzky, Paul Bush, Rachel Milward, Joanna	2020	Journal of Medical Internet Research. Vol.22(11), 2020, ArtID e17156.
Clinical Psychology: Addiction	The physiological responses to acute stress in alcohol-dependent patients: A systematic review. [References].	Chen, Ke Hollunder, Barbara Garbusow, Maria Sebold, Miriam Heinz, Andreas	2020	European Neuropsychopharmacology. Vol.41 2020, pp. 1-15.
Clinical Psychology: Addiction	Aberrations in peripheral inflammatory cytokine levels in substance use disorders: A meta-analysis of 74 studies. [References].	Wei, Ze-Xu Chen, Lei Zhang, Jian-Jun Cheng, Yong	2020	Addiction. Vol.115(12), 2020, pp. 2257-2267.
Clinical Psychology: Addiction	Tramadol use and public health consequences in Iran: A systematic review and meta-analysis. [References].	Rostam-Abadi, Yasna Gholami, Jaleh Amin-Esmaeili, Masoumeh Safarcherati, Anousheh Mojtabai, Ramin Ghadirzadeh, Mohammad Reza Rahimi, Hosein Rahimi-Movaghar, Afarin	2020	Addiction. Vol.115(12), 2020, pp. 2213-2242.
Clinical Psychology: Addiction	The relationship between cannabis use and patient outcomes in medication-based treatment of opioid use disorder: A systematic review. [References].	Lake, Stephanie St. Pierre, Michelle	2020	Clinical Psychology Review. Vol.82 2020, ArtID 101939.
Clinical Psychology: Addiction	Sexual addiction 25 years on: A systematic and methodological review of empirical literature and an agenda for future research. [References].	Grubbs, Joshua B Hoagland, K. Camille Lee, Brinna N Grant, Jennifer T Davison, Paul Reid, Rory C Kraus, Shane W	2020	Clinical Psychology Review. Vol.82 2020, ArtID 101925.
Clinical Psychology: Addiction	Systematic review and meta-analysis of epidemiology of internet addiction. [References].	Pan, Yuan-Chien Chiu, Yu-Chuan Lin, Yu-Hsuan	2020	Neuroscience and Biobehavioral Reviews. Vol.118 2020, pp. 612-622.
Clinical Psychology: Addiction	Prevention of alcohol-exposed pregnancies and fetal alcohol spectrum disorder among pregnant and postpartum women: A systematic review. [References].	Erng, May Na Smirnov, Andrew Reid, Natasha	2020	Alcoholism: Clinical and Experimental Research. Vol.44(12), 2020, pp. 2431-2448.
Clinical Psychology: Addiction	A systematic review of interventions to improve mental health and substance use outcomes for individuals with prenatal alcohol exposure and fetal alcohol spectrum disorder. [References].	Flannigan, Katherine Coons-Harding, Kelly D Anderson, Tara Wolfson, Lindsay Campbell, Alanna Mela, Mansfield Pei, Jacqueline	2020	Alcoholism: Clinical and Experimental Research. Vol.44(12), 2020, pp. 2401-2430.
Clinical Psychology: Addiction	A large-scale genome-wide association study meta-analysis of cannabis use disorder. [References].	Johnson, Emma C Demontis, Ditte Thorgeirsson, Thorgeir E Walters, Raymond K Polimanti, Renato Hatoum, Alexander S Sanchez-Roige, Sandra Paul, Sarah E Wendt, Frank R Clarke, Toni-Kim Lai, Dongbing Reginsson, Gunnar W Zhou, Hang He, June Baranger, David A. A Gudbjartsson, Daniel F Wedow, Robbee Adkins, Daniel E Adkins, Amy E Alexander, Jeffry Bacanu, Silviu-Alin Bigdeli, Tim B Boden, Joseph Brown, …	2020	The Lancet Psychiatry. Vol.7(12), 2020, pp. 1032-1045.
Clinical Psychology: Addiction	Pharmacological treatment of methamphetamine/amphetamine dependence: A systematic review. [References].	Siefried, Krista J Acheson, Liam S Lintzeris, Nicholas Ezard, Nadine	2020	CNS Drugs. Vol.34(4), 2020, pp. 337-365.
Clinical Psychology: Addiction	Relationships on the rocks: A meta-analysis of romantic partner effects on alcohol use. [References].	Muyingo, Lydia Smith, Martin M Sherry, Simon B McEachern, Eleri Leonard, Kenneth E Stewart, Sherry H	2020	Psychology of Addictive Behaviors. Vol.34(6), 2020, pp. 629-640.
Clinical Psychology: Addiction	A qualitative systematic review of cigarette smoking cessation interventions for persons living with HIV. [References].	Mann-Jackson, Lilli Choi, David Sutfin, Erin L Song, Eunyoung Y Foley, Kristie L Wilkin, Aimee M Morse, Caryn G Rojas, Nicole F Oh, Timothy S Rhodes, Scott D	2019	Journal of Cancer Education. Vol.34(6), 2019, pp. 1045-1058.
Clinical Psychology: Addiction	Gabapentinoids for treatment of alcohol use disorder: A systematic review and meta-analysis. [References].	Cheng, Ying-Chih Huang, Yu-Chen Huang, Wei-Lieh	2020	Human Psychopharmacology: Clinical and Experimental. Vol.35(6), 2020, pp. 1-11. ArtID e2751.
Clinical Psychology: Addiction	Impaired awareness of problem and pathological gambling: A review. [References].	Shah, Parita Quilty, Lena Kim, Julia Graff-Guerrero, Ariel Gerretsen, Philip	2020	Journal of Gambling Studies. Vol.36(1), 2020, pp. 39-50.
Clinical Psychology: Addiction	Brief behavioral interventions for substance use in adolescents: A meta-analysis. [References].	Steele, Dale W Becker, Sara J Danko, Kristin J Balk, Ethan M Adam, Gaelen P Saldanha, Ian J Trikalinos, Thomas A	2020	Pediatrics. Vol.146(4), 2020, ArtID e20200351.
Clinical Psychology: Addiction	What is the prevalence of current alcohol dependence and how is it measured for indigenous people in Australia, New Zealand, Canada and the United States of America? A systematic review. [References].	Weatherall, Teagan J Conigrave, Katherine M Conigrave, James H Lee, K. S. Kylie	2020	Addiction Science & Clinical Practice. Vol.15 2020, ArtID 32.
Clinical Psychology: Addiction	What can primary care services do to help First Nations people with unhealthy alcohol use? A systematic review: Australia, New Zealand, USA and Canada. [References].	Purcell-Khodr, Gemma C Lee, K. S. Kylie Conigrave, James H Webster, Emma Conigrave, Katherine M	2020	Addiction Science & Clinical Practice. Vol.15 2020, ArtID 31.
Clinical Psychology: Addiction	Assessing the readiness of digital data infrastructure for opioid use disorder research. [References].	Venkatesh, Arjun Malicki, Caitlin Hawk, Kathryn D'Onofrio, Gail Kinsman, Jeremiah Taylor, Andrew	2020	Addiction Science & Clinical Practice. Vol.15 2020, ArtID 24.
Clinical Psychology: Addiction	The prevalence of non-fatal overdose among people who inject drugs: A multi-stage systematic review and meta-analysis. [References].	Colledge, Samantha Peacock, Amy Leung, Janni Larney, Sarah Grebely, Jason Hickman, Matthew Cunningham, Evan Trickey, Adam Stone, Jack Vickerman, Peter Degenhardt, Louisa	2019	International Journal of Drug Policy. Vol.73 2019, pp. 172-184.
Clinical Psychology: Addiction	Social norms associated with nonmedical opioid use in rural communities: A systematic review. [References].	Bolinski, Rebecca Ellis, Kaitlin Zahnd, Whitney E Walters, Suzan McLuckie, Colleen Schneider, John Rodriguez, Christofer Ezell, Jerel Friedman, Samuel R Pho, Mai Jenkins, Wiley D	2019	Translational Behavioral Medicine. Vol.9(6), 2019, pp. 1224-1232.
Clinical Psychology: Addiction	Steep increases in fentanyl-related mortality west of the Mississippi River: Recent evidence from county and state surveillance. [References].	Shover, Chelsea L Falasinnu, Titilola O Dwyer, Candice L Santos, Nayelie Benitez Cunningham, Nicole J Freedman, Rohan B Vest, Noel A Humphreys, Keith	2020	Drug and Alcohol Dependence. Vol.216 2020, ArtID 108314.
Clinical Psychology: Addiction	Validation of transdermal alcohol concentration data collected using wearable alcohol monitors: A systematic review and meta-analysis. [References].	Kianersi, Sina Luetke, Maya Agley, Jon Gassman, Ruth Ludema, Christina Rosenberg, Molly	2020	Drug and Alcohol Dependence. Vol.216 2020, ArtID 108304.
Clinical Psychology: Addiction	A systematic review and meta-analysis of medications for stimulant use disorders in patients with co-occurring opioid use disorders. [References].	Chan, Brian Freeman, Michele Ayers, Chelsea Korthuis, P. Todd Paynter, Robin Kondo, Karli Kansagara, Devan	2020	Drug and Alcohol Dependence. Vol.216 2020, ArtID 108193.
Clinical Psychology: Addiction	The use of person-centered language in scientific research articles focusing on alcohol use disorder. [References].	Hartwell, Micah Naberhaus, Bryce Arnhart, Chelsea Ottwell, Ryan Dunn, Kelly Rogers, T. Calli Vassar, Matt Beaman, Jason	2020	Drug and Alcohol Dependence. Vol.216 2020, ArtID 108209.
Clinical Psychology: Addiction	Contingency management for the treatment of methamphetamine use disorder: A systematic review. [References].	Brown, Hayley D DeFulio, Anthony	2020	Drug and Alcohol Dependence. Vol.216 2020, ArtID 108307.
Clinical Psychology: Addiction	Prescription opioid misuse and its correlates among veterans and military in the United States: A systematic literature review. [References].	Tam, Cheuk Chi Zeng, Chengbo Li, Xiaoming	2020	Drug and Alcohol Dependence. Vol.216 2020, ArtID 108311.
Clinical Psychology: Addiction	Patterns of substance use among adolescents: A systematic review. [References].	Halladay, Jillian Woock, R El-Khechen, H Munn, C MacKillop, J Amlung, M Ogrodnik, M Favotto, L Aryal, K Noori, A Kiflen, M Georgiades, K	2020	Drug and Alcohol Dependence. Vol.216 2020, ArtID 108222.
Clinical Psychology: Addiction	"Residual blood THC levels in frequent cannabis users after over four hours of abstinence: A systematic review." [References].	Peng, Yuan Wei Desapriya, Ediriweera Chan, Herbert Brubacher, Jeffrey R	2020	Drug and Alcohol Dependence. Vol.216 2020, ArtID 108177.
Clinical Psychology: Addiction	A call to action: A systematic review examining the failure to include females and members of minoritized racial/ethnic groups in clinical trials of pharmacological treatments for alcohol use disorder. [References].	Schick, Melissa R Spillane, Nichea S Hostetler, Katherine L	2020	Alcoholism: Clinical and Experimental Research. Vol.44(10), 2020, pp. 1933-1951.
Clinical Psychology: Addiction	The landscape of the "Spirit of Sport": A systematic review. [References].	Obasa, Mojisola Borry, Pascal	2019	Journal of Bioethical Inquiry. Vol.16(3), 2019, pp. 443-453.
Clinical Psychology: Addiction	Effectiveness of psychological interventions for smoking cessation in adults with mental health problems: A systematic review. [References].	Lightfoot, Katie Panagiotaki, Georgia Nobes, Gavin	2020	British Journal of Health Psychology. Vol.25(3), 2020, pp. 615-638.
Clinical Psychology: Addiction	Conceptualizing patient-centered care for substance use disorder treatment: Findings from a systematic scoping review. [References].	Marchand, Kirsten Beaumont, Scott Westfall, Jordan MacDonald, Scott Harrison, Scott Marsh, David C Schechter, Martin T Oviedo-Joekes, Eugenia	2019	Substance Abuse Treatment, Prevention, and Policy. Vol.14 2019, ArtID 37.
Clinical Psychology: Addiction	Common and separable neural alterations in substance use disorders: A coordinate-based meta-analyses of functional neuroimaging studies in humans. [References].	Klugah-Brown, Benjamin Di, Xin Zweerings, Jana Mathiak, Klaus Becker, Benjamin Biswal, Bharat	2020	Human Brain Mapping. Vol.41(16), 2020, pp. 4459-4477.
Clinical Psychology: Addiction	Alcohol use disorder and circulating cytokines: A systematic review and meta-analysis. [References].	Adams, Claire Conigrave, James H Lewohl, Joanne Haber, Paul Morley, Kirsten C	2020	Brain, Behavior, and Immunity. Vol.89 2020, pp. 501-512.
Clinical Psychology: Addiction	A systematic review of treatments for alcohol-related cognitive impairment: Lessons from the past and gaps for future interventions. [References].	Caballeria, Elsa Oliveras, Clara Nuno, Laura Balcells-Olivero, Mercedes Gual, Antoni Lopez-Pelayo, Hugo	2020	Psychological Medicine. Vol.50(13), 2020, pp. 2113-2127.
Clinical Psychology: Addiction	The epidemiology of alcohol consumption in Ethiopia: A systematic review and meta-analysis. [References].	Ayano, Getinet Yohannis, Kalkidan Abraha, Mebratu Duko, Bereket	2019	Substance Abuse Treatment, Prevention, and Policy. Vol.14 2019, ArtID 26.
Clinical Psychology: Addiction	Change in psychosocial factors connected to coping after inpatient treatment for substance use disorder: A systematic review. [References].	Johannessen, Dagny Adriaenssen Nordfjaern, Trond Geirdal, Amy Ostertun	2019	Substance Abuse Treatment, Prevention, and Policy. Vol.14 2019, ArtID 16.
Clinical Psychology: Addiction	Current cannabis-related situation in the Asia-Pacific region. [References].	Areesantichai, Chitlada Perngparn, Usaneya Pilley, Catherine	2020	Current Opinion in Psychiatry. Vol.33(4), 2020, pp. 352-359.
Clinical Psychology: Addiction	The provision of preventive care for modifiable health risk behaviours by clinicians within substance use treatment settings: A systematic review. [References].	Tremain, Danika Freund, Megan Wolfenden, Luke Bowman, Jenny Dunlop, Adrian Bartlem, Kate Bailey, Jacqueline McFadyen, Tameka Dray, Julia Wye, Paula Leigh, Lucy Wiggers, John	2020	Preventive Medicine: An International Journal Devoted to Practice and Theory. Vol.130 2020, ArtID 105870.
Clinical Psychology: Addiction	Turning points, identity, and social capital: A meta-ethnography of methamphetamine recovery. [References].	Brookfield, Samuel Fitzgerald, Lisa Selvey, Linda Maher, Lisa	2019	International Journal of Drug Policy. Vol.67 2019, pp. 79-90.
Clinical Psychology: Addiction	Evaluation of the potential use of cannabidiol in the treatment of cocaine use disorder: A systematic review. [References].	Rodrigues, Larissa Alencar Caroba, Mariana Emanuele Silva Taba, Fernando Kengy Filev, Renato Gallassi, Andrea Donatti	2020	Pharmacology, Biochemistry and Behavior. Vol.196 2020, ArtID 172982.
Clinical Psychology: Addiction	Current reporting of usability and impact of mhealth interventions for substance use disorder: A systematic review. [References].	Carreiro, Stephanie Newcomb, Mark Leach, Rebecca Ostrowski, Simon Boudreaux, Edwin D Amante, Daniel	2020	Drug and Alcohol Dependence. Vol.215 2020, ArtID 108201.
Clinical Psychology: Addiction	The variability of outcomes used in efficacy and effectiveness trials of alcohol brief interventions: A systematic review. [References].	Shorter, Gillian W Bray, Jeremy W Giles, Emma L O'Donnell, Amy J Berman, Anne H Holloway, Aisha Heather, Nick Barbosa, Carolina Stockdale, Kelly J Scott, Stephanie J Clarke, Mike Newbury-Birch, Dorothy	2019	Journal of Studies on Alcohol and Drugs. Vol.80(3), 2019, pp. 286-298.
Clinical Psychology: Addiction	Effectiveness of micro-induction approaches to buprenorphine initiation: A systematic review protocol. [References].	Moe, Jessica Doyle-Waters, Mary M O'Sullivan, Fiona Hohl, Corinne M Azar, Pouya	2020	Addictive Behaviors. Vol.111 2020, ArtID 106551.
Clinical Psychology: Addiction	Insight in substance use disorder: A systematic review of the literature. [References].	Raftery, Dayle Kelly, Peter J Deane, Frank P Baker, Amanda L Ingram, Isabella Goh, Melvin C. W Lubman, Dan I Carter, Greg Turner, Alyna Dean, Olivia M Sinclair, Barbara L McKetin, Rebecca	2020	Addictive Behaviors. Vol.111 2020, ArtID 106549.
Clinical Psychology: Addiction	Prevalence and correlates of substance use among transgender adults: A systematic review. [References].	Connolly, Dean Gilchrist, Gail	2020	Addictive Behaviors. Vol.111 2020, ArtID 106544.
Clinical Psychology: Addiction	What is the prevalence and risk of cannabis use disorders among people who use cannabis? A systematic review and meta-analysis. [References].	Leung, Janni Chan, Gary C. K Hides, Leanne Hall, Wayne D	2020	Addictive Behaviors. Vol.109 2020, ArtID 106479.
Clinical Psychology: Addiction	Unintended pregnancy prevention in women using psychoactive substances: A systematic review. [References].	Yermachenko, Anna Massari, Veronique Azria, Elie Clergue-Duval, Virgile Thurn, Marion El-Khoury Lesueur, Fabienne Jauffret-Roustide, Marie Melchior, Maria	2020	Addictive Behaviors. Vol.107 2020, ArtID 106393.
Clinical Psychology: Addiction	Is problematic internet use associated with alcohol and cannabis use among youth? A systematic review. [References].	Lanthier-Labonte, Stephanie Dufour, Magali Milot, David-Martin Loslier, Julie	2020	Addictive Behaviors. Vol.106 2020, ArtID 106331.
Clinical Psychology: Addiction	Assessing the relationship between youth religiosity and their alcohol use: A meta-analysis from 2008 to 2018. [References].	Russell, Alex M Yu, Bo Thompson, Christopher G Sussman, Steve Y Barry, Adam E	2020	Addictive Behaviors. Vol.106 2020, ArtID 106361.
Clinical Psychology: Addiction	Electronic nicotine delivery system use is related to higher odds of alcohol and marijuana use in adolescents: Meta-analytic evidence. [References].	Hershberger, Alexandra Argyriou, Eva Cyders, Melissa	2020	Addictive Behaviors. Vol.105 2020, ArtID 106325.
Clinical Psychology: Addiction	A review of nonpharmacological adjunctive treatment for postpartum women with opioid use disorder. [References].	Martinez, Alaina Allen, Alicia	2020	Addictive Behaviors. Vol.105 2020, ArtID 106323.
Clinical Psychology: Addiction	Effectiveness of contingency management for smoking cessation in substance users: A systematic review and meta-analysis. [References].	Secades-Villa, Roberto Aonso-Diego, Gema Garcia-Perez, Angel Gonzalez-Roz, Alba	2020	Journal of Consulting and Clinical Psychology. Vol.88(10), 2020, pp. 951-964.
Clinical Psychology: Addiction	Effectiveness of the use of implementation intentions on reduction of substance use: A meta-analysis. [References].	Malaguti, Amy Ciocanel, Oana Sani, Fabio Dillon, John F Eriksen, Ann Power, Kevin	2020	Drug and Alcohol Dependence. Vol.214 2020, ArtID 108120.
Clinical Psychology: Addiction	Dexmedetomidine as adjunctive therapy for the treatment of alcohol withdrawal syndrome: A systematic review protocol. [References].	Fiore, Marco Torretta, Giacomo Passavanti, Maria Beatrice Sansone, Pasquale Pace, Maria Caterina Alfieri, Aniello Aurilio, Caterina Simeon, Vittorio Chiodini, Paolo Pota, Vincenzo	2019	JBI Database of Systematic Reviews and Implementation Reports. Vol.17(10), 2019, pp. 2159-2164.
Clinical Psychology: Addiction	Mobile phone addiction among children and adolescents: A systematic review. [References].	Sahu, Maya Gandhi, Sailaxmi Sharma, Manoj Kumar	2019	Journal of Addictions Nursing. Vol.30(4), 2019, pp. 261-268.
Clinical Psychology: Addiction	The effectiveness of diversion programmes for offenders using Class A drugs: A systematic review and meta-analysis. [References].	Hayhurst, Karen P Leitner, Maria Davies, Linda Millar, Tim Jones, Andrew Flentje, Rachel Hickman, Matthew Fazel, Seena Mayet, Soraya King, Carlene Senior, Jane Lennox, Charlotte Gold, Rochelle Buck, Deborah Shaw, Jennifer	2019	Drugs: Education, Prevention & Policy. Vol.26(2), 2019, pp. 113-124.
Clinical Psychology: Addiction	Socioeconomic marginalization and opioid-related overdose: A systematic review. [References].	van Draanen, Jenna Tsang, Christie Mitra, Sanjana Karamouzian, Mohammad Richardson, Lindsey	2020	Drug and Alcohol Dependence. Vol.214 2020, ArtID 108127.
Clinical Psychology: Addiction	Primary substance use prevention programs for children and youth: A systematic review. [References].	Tremblay, Melissa Baydala, Lola Khan, Maria Currie, Cheryl Morley, Kirstyn Burkholder, Caitlin Davidson, Riley Stillar, Amanda	2020	Pediatrics. Vol.146(3), 2020, ArtID e20192747.
Clinical Psychology: Addiction	Pharmacological interventions for smoking cessation among people with schizophrenia spectrum disorders: A systematic review, meta-analysis, and network meta-analysis. [References].	Siskind, Dan J Wu, Brian T Wong, Tommy T Firth, Joseph Kisely, Steve	2020	The Lancet Psychiatry. Vol.7(9), 2020, pp. 762-774.
Clinical Psychology: Addiction	Severity of negative mood and anxiety symptoms occurring during acute abstinence from tobacco: A systematic review and meta-analysis. [References].	Conti, A. A Tolomeo, S Steele, J. D Baldacchino, A. M	2020	Neuroscience and Biobehavioral Reviews. Vol.115 2020, pp. 48-63.
Clinical Psychology: Addiction	Nursing interventions applied to alcohol dependent individuals: A systematic review. [References].	Yaman, Zeliha Yilmaz, Mualla	2020	Psikiyatride Guncel Yaklasimlar. Vol.12(1), 2020, pp. 100-116.
Clinical Psychology: Addiction	Effectiveness of cognitive behavioral therapy for smoking cessation: A systematic review. [References].	Celik, Zeynep Hilal Sevi, Oya Mortan	2020	Psikiyatride Guncel Yaklasimlar. Vol.12(1), 2020, pp. 54-71.
Clinical Psychology: Addiction	Do alcohol control policies work? An umbrella review and quality assessment of systematic reviews of alcohol control interventions (2006 - 2017). [References].	Siegfried, Nandi Parry, Charles	2019	PLoS ONE. Vol.14(4), 2019, ArtID e0214865.
Clinical Psychology: Addiction	Association between the use of cannabis and physical violence in youths: A meta-analytical investigation. [References].	Dellazizzo, Laura Potvin, Stephane Dou, Bo Yi Beaudoin, Melissa Luigi, Mimosa Giguere, Charles-Edouard Dumais, Alexandre	2020	The American Journal of Psychiatry. Vol.177(7), 2020, pp. 619-626.
Clinical Psychology: Addiction	Reduction in mortality risk with opioid agonist therapy: A systematic review and meta-analysis. [References].	Bahji, A Cheng, B Gray, S Stuart, H	2019	Acta Psychiatrica Scandinavica. Vol.140(4), 2019, pp. 313-339.
Clinical Psychology: Addiction	Variability and effectiveness of comparator group interventions in smoking cessation trials: A systematic review and meta-analysis. [References].	Black, Nicola Eisma, Maarten C Viechtbauer, Wolfgang Johnston, Marie West, Robert Hartmann-Boyce, Jamie Michie, Susan Bruin, Marijn	2020	Addiction. Vol.115(9), 2020, pp. 1607-1617.
Clinical Psychology: Addiction	Cannabis, nicotine and the negative symptoms of schizophrenia: Systematic review and meta-analysis of observational studies. [References].	Sabe, Michel Zhao, Nan Kaiser, Stefan	2020	Neuroscience and Biobehavioral Reviews. Vol.116 2020, pp. 415-425.
Clinical Psychology: Addiction	Methamphetamine use among gay men: An interpretive review of a non-sanctioned occupation. [References].	Gish, Alexander Kiepek, Niki Beagan, Brenda	2020	Journal of Occupational Science. Vol.27(1), 2020, pp. 26-38.
Clinical Psychology: Addiction	The contexts of heavy drinking: A systematic review of the combinations of context-related factors associated with heavy drinking occasions. [References].	Stanesby, Oliver Labhart, Florian Dietze, Paul Wright, Cassandra J. C Kuntsche, Emmanuel	2019	PLoS ONE. Vol.14(7), 2019, ArtID e0218465.
Clinical Psychology: Addiction	Prescription opioid misuse among adolescents and emerging adults in the United States: A scoping review. [References].	Bonar, Erin E Coughlin, Lara Roche, Jessica S Philyaw-Kotov, Meredith L Bixler, Emily A Sinelnikov, Sergey Kolosh, Alaina Cihak, Morgan J Cunningham, Rebecca M Walton, Maureen A	2020	Preventive Medicine: An International Journal Devoted to Practice and Theory. Vol.132 2020, ArtID 105972.
Clinical Psychology: Addiction	A systematic review of opioid overdose interventions delivered within emergency departments. [References].	Chen, Yanjin Wang, Yanbin Nielsen, Suzanne Kuhn, Lisa Lam, Tina	2020	Drug and Alcohol Dependence. Vol.213 2020, ArtID 108009.
Clinical Psychology: Addiction	Sensitivity of hypothetical purchase task indices when studying substance use: A systematic literature review. [References].	Zvorsky, Ivori Nighbor, Tyler D Kurti, Allison N DeSarno, Michael Naude, Gideon Reed, Derek D Higgins, Stephen T	2019	Preventive Medicine: An International Journal Devoted to Practice and Theory. Vol.128 2019, ArtID 105789.
Clinical Psychology: Addiction	College students consumption of alcohol mixed with energy drinks. [References].	Luneke, Aaron C Glassman, Tavis J Dake, Joseph A Thompson, Amy J Blavos, Alexis A Diehr, Aaron J	2019	Journal of Alcohol and Drug Education. Vol.63(2), 2019, pp. 59-95.
Clinical Psychology: Addiction	The search for mechanisms of cognitive behavioral therapy for alcohol or other drug use disorders: A systematic review. [References].	Magill, Molly Tonigan, J. Scott Kiluk, Brian Ray, Lara Walthers, Justin Carroll, Kathleen	2020	Behaviour Research and Therapy. Vol.131 2020, ArtID 103648.
Clinical Psychology: Addiction	Is burden of disease differentially linked to spirits? A systematic scoping review and implications for alcohol policy. [References].	Rehm, Jurgen Hasan, Omer S. M	2020	Alcohol. Vol.82 2020, pp. 1-10.
Clinical Psychology: Addiction	Short-term abstinence effects across potential behavioral addictions: A systematic review. [References].	Fernandez, David P Kuss, Daria J Griffiths, Mark D	2020	Clinical Psychology Review. Vol.76 2020, ArtID 101828.
Clinical Psychology: Addiction	Prescription psychostimulants for the treatment of stimulant use disorder: A systematic review and meta-analysis. [References].	Tardelli, Vitor S Bisaga, Adam Arcadepani, Felipe B Gerra, Gilberto Levin, Frances R Fidalgo, Thiago M	2020	Psychopharmacology. Vol.237(8), 2020, pp. 2233-2255.
Clinical Psychology: Addiction	The rise of new psychoactive substances and psychiatric implications: A wide-ranging, multifaceted challenge that needs far-reaching common legislative strategies. [References].	Rinaldi, Raffaella Bersani, Giuseppe Marinelli, Enrico Zaami, Simona	2020	Human Psychopharmacology: Clinical and Experimental. Vol.35(3), 2020, ArtID e2727.
Clinical Psychology: Addiction	Acceptability and efficacy of naltrexone for criminal justice-involved individuals with opioid use disorder: A systematic review and meta-analysis. [References].	Bahji, Anees Carlone, David Altomare, Josephine	2020	Addiction. Vol.115(8), 2020, pp. 1413-1425.
Clinical Psychology: Addiction	Interventions to prevent illicit and nonmedical drug use in children, adolescents, and young adults updated evidence report and systematic review for the US Preventive Services Task Force. [References].	O'Connor, Elizabeth Thomas, Rachel Senger, Caitlyn A Perdue, Leslie Robalino, Shannon Patnode, Carrie	2020	JAMA: Journal of the American Medical Association. Vol.323(20), 2020, pp. 2067-2077.
Clinical Psychology: Addiction	Gaps and challenges: WHO treatment recommendations for tobacco cessation and management of substance use disorders in people with severe mental illness. [References].	Das-Munshi, Jayati Semrau, Maya Barbui, Corrado Chowdhary, Neerja Gronholm, Petra C Kolappa, Kavitha Krupchanka, Dzmitry Dua, Tarun Thornicroft, Graham	2020	BMC Psychiatry. Vol.20 2020, ArtID 237.
Clinical Psychology: Addiction	Risky decision-making in individuals with substance use disorder: A meta-analysis and meta-regression review. [References].	Chen, Shujuan Yang, Pingyuan Chen, Tianzhen Su, Hang Jiang, Haifeng Zhao, Min	2020	Psychopharmacology. Vol.237(7), 2020, pp. 1893-1908.
Clinical Psychology: Addiction	Effect of alcohol use disorders and alcohol intake on the risk of subsequent depressive symptoms: A systematic review and meta-analysis of cohort studies. [References].	Li, Jiande Wang, Hongxuan Li, Mei Shen, Qingyu Li, Xiangpen Zhang, Yuanpei Peng, Jialing Rong, Xiaoming Peng, Ying	2020	Addiction. Vol.115(7), 2020, pp. 1224-1243.
Clinical Psychology: Addiction	Passive objective measures in the assessment of problematic smartphone use: A systematic review. [References].	Ryding, Francesca C Kuss, Daria J	2020	Addictive Behaviors Reports. Vol.11 2020, ArtID 100257.
Clinical Psychology: Addiction	Frequency of health-care utilization by adults who use illicit drugs: A systematic review and meta-analysis. [References].	Lewer, Dan Freer, Joseph King, Emma Larney, Sarah Degenhardt, Louisa Tweed, Emily J Hope, Vivian D Harris, Magdalena Millar, Tim Hayward, Andrew Ciccarone, Dan Morley, Katherine I	2020	Addiction. Vol.115(6), 2020, pp. 1011-1023.
Clinical Psychology: Addiction	Prevalence of respiratory conditions among people who use illicit opioids: A systematic review. [References].	Hulin, Joe Brodie, Arjuna Stevens, John Mitchell, Caroline	2020	Addiction. Vol.115(5), 2020, pp. 832-849.
Clinical Psychology: Addiction	The effect of significant other involvement in treatment for substance use disorders: A meta-analysis. [References].	Ariss, Talia Fairbairn, Catharine E	2020	Journal of Consulting and Clinical Psychology. Vol.88(6), 2020, pp. 526-540.
Clinical Psychology: Addiction	Behavioral and neuronal interactions between exercise and alcohol: Sex and genetic differences. [References].	Booher, Winona C Martinez, Guillermo J. Reyes Ehringer, Marissa A	2020	Genes, Brain & Behavior. Vol.19(3), 2020, ArtID e12632.
Clinical Psychology: Addiction	Smoking-cessation interventions for U.S. young adults: Updated systematic review. [References].	Villanti, Andrea C West, Julia C Klemperer, Elias M Graham, Amanda L Mays, Darren Mermelstein, Robin J Higgins, Stephen T	2020	American Journal of Preventive Medicine. Vol.59(1), 2020, pp. 123-136.
Clinical Psychology: Addiction	Screening for unhealthy drug use: Updated evidence report and systematic review for the US Preventive Services Task Force. [References].	Patnode, Carrie D Perdue, Leslie A Rushkin, Megan Dana, Tracy Blazina, Ian Bougatsos, Christina Grusing, Sara O'Connor, Elizabeth A Fu, Rongwei Chou, Roger	2020	JAMA: Journal of the American Medical Association. Vol.323(22), 2020, pp. 2310-2328.
Clinical Psychology: Addiction	Systematic review and meta-analysis of the moderating effect of rs1799971 in OPRM1, the mu-opioid receptor gene, on response to naltrexone treatment of alcohol use disorder. [References].	Hartwell, Emily E Feinn, Richard Morris, Paige E Gelernter, Joel Krystal, John Arias, Albert J Hoffman, Michaela Petrakis, Ismene Gueorguieva, Ralitza Schacht, Joseph P Oslin, David Anton, Raymond F Kranzler, Henry R	2020	Addiction. Vol.115(8), 2020, pp. 1426-1437.
Clinical Psychology: Addiction	Genome-wide meta-analysis of problematic alcohol use in 435,563 individuals yields insights into biology and relationships with other traits. [References].	Zhou, Hang Sealock, Julia M Sanchez-Roige, Sandra Clarke, Toni-Kim Levey, Daniel F Cheng, Zhongshan Li, Boyang Polimanti, Renato Kember, Rachel L Smith, Rachel Vickers Thygesen, Johan H Morgan, Marsha Y Atkinson, Stephen R Thursz, Mark R Nyegaard, Mette Mattheisen, Manuel Borglum, Anders D Johnson, Emma C Justice, Amy C Palmer, Abraham A McQuillin, Andrew Davis, Lea K Edenberg, Howard J Agrawal, …	2020	Nature Neuroscience. Vol.23(7), 2020, pp. 809-818.
Clinical Psychology: Addiction	Noninvasive brain stimulation in alcohol craving: A systematic review and meta-analysis. [References].	Mostafavi, Seyed-Ali Khaleghi, Ali Mohammadi, Mohammad Reza	2020	Progress in Neuro-Psychopharmacology & Biological Psychiatry. Vol.101 2020, ArtID 109938.
Clinical Psychology: Addiction	Betel quid dependence mechanism and potential cessation therapy. [References].	Ko, Albert Min-Shan Lee, Chien-Hung Ko, Allen Min-Jen Ko, Ying-Chin	2020	Progress in Neuro-Psychopharmacology & Biological Psychiatry. Vol.103 2020, ArtID 109982.
Clinical Psychology: Addiction	Problematic gaming behaviour and health-related outcomes: A systematic review and meta-analysis. [References].	Mannikko, Niko Ruotsalainen, Heidi Miettunen, Jouko Pontes, Halley M Kaariainen, Maria	2020	Journal of Health Psychology. Vol.25(1), 2020, pp. 67-81.
Clinical Psychology: Addiction	Non-pharmacological interventions for methamphetamine use disorder: A systematic review. [References].	AshaRani, P. V Hombali, Aditi Seow, Esmond Ong, Wei Jie Tan, Jit Hui Subramaniam, Mythily	2020	Drug and Alcohol Dependence. Vol.212 2020, ArtID 108060.
Clinical Psychology: Addiction	Strategies to improve treatment utilization for substance use disorders: A systematic review of intervention studies. [References].	Vogel, Erin A Ly, Khanh Ramo, Danielle E Satterfield, Jason	2020	Drug and Alcohol Dependence. Vol.212 2020, ArtID 108065.
Clinical Psychology: Addiction	Is craving a risk factor for substance use among treatment-seeking individuals with alcohol and other drugs use disorders? A meta-analytic review. [References].	Cavicchioli, Marco Vassena, Giulia Movalli, Mariagrazia Maffei, Cesare	2020	Drug and Alcohol Dependence. Vol.212 2020, ArtID 108002.
Clinical Psychology: Addiction	Behavioral interventions for smokeless tobacco cessation. [References].	Nethan, Suzanne Tanya Sinha, Dhirendra Narain Sharma, Shashi Mehrotra, Ravi	2020	Nicotine & Tobacco Research. Vol.22(4), 2020, pp. 588-593.
Clinical Psychology: Addiction	Primary care-relevant interventions for tobacco and nicotine use prevention and cessation in children and adolescents: Updated evidence report and systematic review for the US Preventive Services Task Force. [References].	Selph, Shelley Patnode, Carrie Bailey, Steffani R Pappas, Miranda Stoner, Ryan Chou, Roger	2020	JAMA: Journal of the American Medical Association. Vol.323(16), 2020, pp. 1599-1608.
Clinical Psychology: Addiction	Primary care interventions for prevention and cessation of tobacco use in children and adolescents: US Preventive Services Task Force recommendation statement. [References].		2020	JAMA: Journal of the American Medical Association. Vol.323(16), 2020, pp. 1590-1598.
Clinical Psychology: Addiction	Interventions targeting smoking cessation for patients with chronic pain: An evidence synthesis. [References].	Saragiotto, Bruno T Kamper, Steven J Hodder, Rebecca Silva, Priscilla V Wolfenden, Luke Lee, Hopin Oliveira, Vinicius C Robson, Emma Wiggers, John Williams, Christopher M	2020	Nicotine & Tobacco Research. Vol.22(1), 2020, pp. 135-140.
Clinical Psychology: Addiction	Possible new symptoms of tobacco withdrawal II: Anhedonia-A systematic review. [References].	Hughes, John R Klemperer, Elias M Peasley-Miklus, Catherine	2020	Nicotine & Tobacco Research. Vol.22(1), 2020, pp. 11-17.
Clinical Psychology: Addiction	Assessment of the completeness of intervention reporting of randomized clinical trials for alcohol use disorders: Effect of the TIDieR checklist and guide. [References].	Vassar, Matt Pollard, Jonathan Rorah, Drayton Jellison, Samuel Harter, Zachery J Brasseux, Stephen	2020	Drug and Alcohol Dependence. Vol.208 2020, ArtID 107824.
Clinical Psychology: Addiction	Validity of International Classification of Diseases codes in identifying illicit drug use target conditions using medical record data as a reference standard: A systematic review. [References].	McGrew, Kaitlin M Homco, Juell B Garwe, Tabitha Dao, Hanh Dung Williams, Mary B Drevets, Douglas A Jafarzadeh, S. Reza Zhao, Yan Daniel Carabin, Helene	2020	Drug and Alcohol Dependence. Vol.208 2020, ArtID 107825.
Clinical Psychology: Addiction	Clinical benefits and risks of N-methyl-D-aspartate receptor antagonists to treat severe opioid use disorder: A systematic review. [References].	Fluyau, Dimy Revadigar, Neelambika Pierre, Christopher G	2020	Drug and Alcohol Dependence. Vol.208 2020, ArtID 107845.
Clinical Psychology: Addiction	A systematic review of research on adolescent solitary alcohol and marijuana use in the United States. [References].	Mason, W. Alex Stevens, Amy L Fleming, Charles B	2020	Addiction. Vol.115(1), 2020, pp. 19-31.
Clinical Psychology: Addiction	Systematic review: Digital recovery support services used to support substance use disorder recovery. [References].	Ashford, Robert D Bergman, Brandon G Kelly, John F Curtis, Brenda	2020	Human Behavior and Emerging Technologies. Vol.2(1), 2020, pp. 18-32.
Clinical Psychology: Addiction	The effect of methadone on the hypothalamic pituitary gonadal axis and sexual function: A systematic review. [References].	Ortman, Hayley A Siegel, Jessica A	2020	Drug and Alcohol Dependence. Vol.207 2020, ArtID 107823.
Clinical Psychology: Addiction	A rationale for allopregnanolone treatment of alcohol use disorders: Basic and clinical studies. [References].	Morrow, A. Leslie Boero, Giorgia Porcu, Patrizia	2020	Alcoholism: Clinical and Experimental Research. Vol.44(2), 2020, pp. 320-339.
Clinical Psychology: Addiction	Social influence in the uptake and use of electronic cigarettes: A systematic review. [References].	Amin, Samia Dunn, Adam G Laranjo, Liliana	2020	American Journal of Preventive Medicine. Vol.58(1), 2020, pp. 129-141.
Clinical Psychology: Addiction	Alcohol-specific computerized interventions to alter cognitive biases: A systematic review of effects on experimental tasks, drinking behavior, and neuronal activation. [References].	Batschelet, Hallie M Stein, Maria Tschuemperlin, Raphaela M Soravia, Leila M Moggi, Franz	2020	Frontiers in Psychiatry. Vol.10 2020, ArtID 871.
Clinical Psychology: Addiction	A systematic review and meta-analysis of delay discounting and cannabis use. [References].	Strickland, Justin C Lee, Dustin C Vandrey, Ryan Johnson, Matthew W	2020	Experimental and Clinical Psychopharmacology. 2020, pp. No Pagination Specified.
Clinical Psychology: Addiction	Estimating the prevalence of alcohol dependence in Europe using routine hospital discharge data: An ecological study. [References].	Roberts, Emmert Clark, Gayle Hotopf, Matthew Drummond, Colin	2020	Alcohol and Alcoholism. Vol.55(1), 2020, pp. 96-103.
Clinical Psychology: Addiction	Meta-analysis and review of functional neuroimaging differences underlying adolescent vulnerability to substance use. [References].	Tervo-Clemmens, Brenden Quach, Alina Calabro, Finnegan J Foran, William Luna, Beatriz	2020	NeuroImage. Vol.209 2020, ArtID 116476.
Clinical Psychology: Addiction	Alterations in circadian rhythms following alcohol use: A systematic review. [References].	Meyrel, Manon Rolland, Benjamin Geoffroy, Pierre A	2020	Progress in Neuro-Psychopharmacology & Biological Psychiatry. Vol.99 2020, ArtID 109831.
Clinical Psychology: Addiction	Cross-national comparisons and correlates of harms from the drinking of people with whom you work. [References].	Laslett, Anne-Marie Stanesby, Oliver Wilsnack, Sharon Room, Robin Greenfield, Thomas K	2020	Alcoholism: Clinical and Experimental Research. Vol.44(1), 2020, pp. 141-151.
Clinical Psychology: Addiction	Psychological treatment for methamphetamine use and associated psychiatric symptom outcomes: A systematic review. [References].	Stuart, Alexandra M Baker, Amanda L Denham, Alexandra M. J Lee, Nicole K Hall, Alix Oldmeadow, Chris Dunlop, Adrian Bowman, Jenny McCarter, Kristen	2020	Journal of Substance Abuse Treatment. Vol.109 2020, pp. 61-79.
Clinical Psychology: Addiction	Substance related disorders are associated with impaired valuation of delayed gratification and feedback processing: A multilevel meta-analysis and meta-regression. [References].	Kluwe-Schiavon, B Viola, T. W Sanvicente-Vieira, B Lumertz, F. S Salum, G. A Grassi-Oliveira, R Quednow, B. B	2020	Neuroscience and Biobehavioral Reviews. Vol.108 2020, pp. 295-307.
Clinical Psychology: Addiction	The enduring effects of parental alcohol, tobacco, and drug use on child well-being: A multilevel meta-analysis. [References].	Kuppens, Sofie Moore, Simon C Gross, Vanessa Lowthian, Emily Siddaway, Andy P	2020	Development and Psychopathology. Vol.32(2), 2020, pp. 765-778.
Clinical Psychology: Addiction	Nitrous oxide: What do we know about its use disorder potential? Results of the French Monitoring Centre for Addiction network survey and literature review. [References].	Fidalgo, Martin Prud'homme, Tony Allio, Adrien Bronnec, Marie Bulteau, Samuel Jolliet, Pascale Victorri-Vigneau, Caroline	2019	Substance Abuse. Vol.40(1), 2019, pp. 33-42.
Clinical Psychology: Addiction	Pharmacotherapies for co-occurring substance use and bipolar disorders: A systematic review. [References].	Coles, Alexandria S Sasiadek, Julia George, Tony P	2019	Bipolar Disorders. Vol.21(7), 2019, pp. 595-610.
Clinical Psychology: Addiction	Shyness, social anxiety, social anxiety disorder, and substance use among normative adolescent populations: A systematic review. [References].	Lemyre, Alexandre Gauthier-Legare, Audrey Belanger, Richard E	2019	The American Journal of Drug and Alcohol Abuse. Vol.45(3), 2019, pp. 230-247.
Clinical Psychology: Addiction	Parsing out the role of dopamine D4 receptor gene (DRD4) on alcohol-related phenotypes: A meta-analysis and systematic review. [References].	Daurio, Allison M Deschaine, Sara L Modabbernia, Amirhossein Leggio, Lorenzo	2020	Addiction Biology. Vol.25(3), 2020, ArtID e12770.
Clinical Psychology: Addiction	A critical review of qualitative interview studies with Alcoholics Anonymous members. [References].	Glassman, Hannah S Rhodes, Paul Buus, Niels	2020	Substance Use & Misuse. Vol.55(3), 2020, pp. 387-398.
Clinical Psychology: Addiction	Prevalence of skin and soft tissue infections and its related high-risk behaviors among people who inject drugs: A systematic review and meta-analysis. [References].	Moradi-Joo, Mohammad Ghiasvand, Hesam Noroozi, Mehdi Armoon, Bahram Noroozi, Alireza Karimy, Mahmood Rostami, Ali Mirzaee, Mohammad Saeed Hemmat, Morteza	2019	Journal of Substance Use. Vol.24(4), 2019, pp. 350-360.
Clinical Psychology: Addiction	Addiction to social media and attachment styles: A systematic literature review. [References].	D'Arienzo, Maria Chiara Boursier, Valentina Griffiths, Mark D	2019	International Journal of Mental Health and Addiction. Vol.17(4), 2019, pp. 1094-1118.
Clinical Psychology: Addiction	Cognitive outcomes associated with long-term, regular, recreational cannabis use in adults: A meta-analysis. [References].	Lovell, Monica E Akhurst, Jane Padgett, Christine Garry, Michael I Matthews, Allison	2020	Experimental and Clinical Psychopharmacology. Vol.28(4), 2020, pp. 471-494.
Clinical Psychology: Addiction	Cerebellar alterations in cannabis users: A systematic review. [References].	Blithikioti, Chrysanthi Miquel, Laia Batalla, Albert Rubio, Belen Maffei, Giovanni Herreros, Ivan Gual, Antoni Verschure, Paul Balcells-Olivero, Mercedes	2019	Addiction Biology. Vol.24(6), 2019, pp. 1121-1137.
Clinical Psychology: Addiction	What works in smoking cessation interventions for cancer survivors? A meta-analysis. [References].	Sheeran, Paschal Jones, Katelyn Avishai, Aya Symes, Yael R Abraham, Charles Miles, Eleanor Wright, Charles E Mayer, Deborah K Ribisl, Kurt M	2019	Health Psychology. Vol.38(10), 2019, pp. 855-865.
Clinical Psychology: Addiction	Review of individual placement and support employment intervention for persons with substance use disorder. [References].	Harrison, Jennifer Krieger, Matthew J Johnson, Hillary A	2020	Substance Use & Misuse. Vol.55(4), 2020, pp. 636-643.
Clinical Psychology: Addiction	Revisiting the empirical status of social learning theory on substance use: A systematic review and meta-analysis. [References].	Kruis, Nathan E Seo, Chunghyeon Kim, Bitna	2020	Substance Use & Misuse. Vol.55(4), 2020, pp. 666-683.
Clinical Psychology: Addiction	Risk factors for drug overdose in young people: A systematic review of the literature. [References].	Lyons, Rachael M Yule, Amy M Schiff, Davida Bagley, Sarah M Wilens, Timothy E	2019	Journal of Child and Adolescent Psychopharmacology. Vol.29(7), 2019, pp. 487-497.
Clinical Psychology: Addiction	A systematic review of Internet-delivered cognitive behavior therapy for alcohol misuse: Study characteristics, program content and outcomes. [References].	Hadjistavropoulos, Heather D Mehta, Swati Wilhelms, Andrew Keough, Matthew T Sundstrom, Christopher	2020	Cognitive Behaviour Therapy. Vol.49(4), 2020, pp. 327-346.
Clinical Psychology: Addiction	Effects of repetitive transcranial magnetic stimulation on nicotine consumption and craving: A systematic review. [References].	Hauer, Larissa Scarano, Giuditta Ilaria Brigo, Francesco Golaszewski, Stefan Lochner, Piergiorgio Trinka, Eugen Sellner, Johann Nardone, Raffaele	2019	Psychiatry Research. Vol.281 2019, ArtID 112562.
Clinical Psychology: Addiction	Evaluation of the dopaminergic system with positron-emission tomography in alcohol abuse: A systematic review. [References].	Alexandre, Maria Cecilia Manenti Colonetti, Tamy Bavaresco, Daniela V Simon, Carla Sasso Dondossola, Eduardo Ronconi Uggioni, Maria Laura Rodrigues Ferraz, Sarah Dagostin Rico, Eduardo Pacheco da Rosa, Maria Ines	2019	Psychiatry Research. Vol.281 2019, ArtID 112542.
Clinical Psychology: Addiction	Alcohol use disorder relapse factors: A systematic review. [References].	Sliedrecht, Wilco de Waart, Ranne Witkiewitz, Katie Roozen, Hendrik G	2019	Psychiatry Research. Vol.278 2019, pp. 97-115.
Clinical Psychology: Addiction	Drug consumption rooms: A systematic review of evaluation methodologies. [References].	Belackova, Vendula Salmon, Allison M Day, Carolyn A Ritter, Alison Shanahan, Marian Hedrich, Dagmar Kerr, Thomas Jauncey, Marianne	2019	Drug and Alcohol Review. Vol.38(4), 2019, pp. 406-422.
Clinical Psychology: Addiction	A systematic review of event-level measures of risk-taking behaviors and harms during alcohol intoxication. [References].	Brooks, Michael Nguyen, Rebecca Bruno, Raimondo Peacock, Amy	2019	Addictive Behaviors. Vol.99 2019, ArtID 106101.
Clinical Psychology: Addiction	Do marijuana use motives matter? Meta-analytic associations with marijuana use frequency and problems. [References].	Bresin, Konrad Mekawi, Yara	2019	Addictive Behaviors. Vol.99 2019, ArtID 106102.
Clinical Psychology: Addiction	Systematic review of addiction recovery mutual support groups and indigenous people of Australia, New Zealand, Canada, the United States of America and Hawaii. [References].	Dale, Elizabeth Kelly, Peter J Lee, K. S. Kylie Conigrave, James H Ivers, Rowena Clapham, Kathleen	2019	Addictive Behaviors. Vol.98 2019, ArtID 106038.
Clinical Psychology: Addiction	Stress and opioid use disorder: A systematic review. [References].	MacLean, R. Ross Armstrong, Jessica L Sofuoglu, Mehmet	2019	Addictive Behaviors. Vol.98 2019, ArtID 106010.
Clinical Psychology: Addiction	Systematic review of cigars, cigarillos, and little cigars among adolescents: Setting research agenda to inform tobacco control policy. [References].	Kong, Grace Creamer, MeLisa R Simon, Patricia Cavallo, Dana A Ross, Jennifer Cornacchione Hinds, Josephine T Fishbein, Howard Gutierrez, Kevin	2019	Addictive Behaviors. Vol.96 2019, pp. 192-197.
Clinical Psychology: Addiction	Effects of transcranial direct current stimulation on symptoms of nicotine dependence: A systematic review and meta-analysis. [References].	Kang, Nyeonju Kim, Rye Kyeong Kim, Hyun Joon	2019	Addictive Behaviors. Vol.96 2019, pp. 133-139.
Clinical Psychology: Addiction	A systematic review of behaviour change techniques within interventions to prevent return to smoking postpartum. [References].	Brown, Tracey J Hardeman, Wendy Bauld, Linda Holland, Richard Maskrey, Vivienne Naughton, Felix Orton, Sophie Ussher, Michael Notley, Caitlin	2019	Addictive Behaviors. Vol.92 2019, pp. 236-243.
Clinical Psychology: Addiction	Association between tobacco smoking and opioid use: A meta-analysis. [References].	Rajabi, Abdolhalim Dehghani, Mohsen Shojaei, Azadeh Farjam, Mojtaba Motevalian, Seyed Abbas	2019	Addictive Behaviors. Vol.92 2019, pp. 225-235.
Clinical Psychology: Addiction	Improving health providers smoking cessation care in pregnancy: A systematic review and meta-analysis. [References].	Bar-Zeev, Yael Bonevski, Billie Lim, Ling Li Twyman, Laura Skelton, Eliza Gruppetta, Maree Palazzi, Kerrin Oldmeadow, Christopher Gould, Gillian S	2019	Addictive Behaviors. Vol.93 2019, pp. 29-38.
Clinical Psychology: Addiction	A tutorial on individual participant data meta-analysis using Bayesian multilevel modeling to estimate alcohol intervention effects across heterogeneous studies. [References].	Huh, David Mun, Eun-Young Walters, Scott T Zhou, Zhengyang Atkins, David C	2019	Addictive Behaviors. Vol.94 2019, pp. 162-170.
Clinical Psychology: Addiction	Evaluations of clinical tobacco cessation interventions in Arab populations: A systematic review. [References].	Alzahrane, Abdallaziz West, Robert Ubhi, Harveen Kaur Brown, Jamie Abdulqader, Nabeel Samarkandi, Osama	2019	Addictive Behaviors. Vol.88 2019, pp. 169-174.
Clinical Psychology: Addiction	Youth participatory action research for youth substance use prevention: A systematic review. [References].	Valdez, Elizabeth Salerno Skobic, Iva Valdez, Luis O Garcia, David Korchmaros, Josephine Stevens, Sally Sabo, Samantha Carvajal, Scott	2020	Substance Use & Misuse. Vol.55(2), 2020, pp. 314-328.
Clinical Psychology: Addiction	Quetiapine abuse Fourteen years later: Where are we now? A systematic review. [References].	Vento, Alessandro E Kotzalidis, Georgios D Cacciotti, Marta Papanti, G. Duccio Orsolini, Laura Rapinesi, Chiara Savoja, Valeria Calabro, Giuseppa Del Casale, Antonio Piacentino, Daria Caloro, Matteo Girardi, Paolo Schifano, Fabrizio	2020	Substance Use & Misuse. Vol.55(2), 2020, pp. 304-313.
Clinical Psychology: Addiction	Internet addiction and sleep problems: A systematic review and meta-analysis. [References].	Alimoradi, Zainab Lin, Chung-Ying Brostrom, Anders Bulow, Pia H Bajalan, Zahra Griffiths, Mark D Ohayon, Maurice M Pakpour, Amir H	2019	Sleep Medicine Reviews. Vol.47 2019, pp. 51-61.
Clinical Psychology: Addiction	A meta-analysis of the effects of acute alcohol intoxication on witness recall. [References].	Jores, Theo Colloff, Melissa F Kloft, Lilian Smailes, Harriet Flowe, Heather D	2019	Applied Cognitive Psychology. Vol.33(3), 2019, pp. 334-343.
Clinical Psychology: Addiction	Prevalence and risk factors of emergency department presentations with methamphetamine intoxication or dependence: A systematic review and meta-analysis. [References].	Sibanda, Njabulo Churchill Kornhaber, Rachel Hunt, Glenn E Morley, Kirsten Cleary, Michelle	2019	Issues in Mental Health Nursing. Vol.40(7), 2019, pp. 567-578.
Clinical Psychology: Addiction	Chemsex behaviours among men who have sex with men: A systematic review of the literature. [References].	Maxwell, Steven Shahmanesh, Maryam Gafos, Mitzy	2019	International Journal of Drug Policy. Vol.63 2019, pp. 74-89.
Clinical Psychology: Addiction	Transnational trends in prescription drug misuse among women: A systematic review. [References].	Peteet, Bridgette Mosley, Cami Miller-Roenigk, Brittany McCuistian, Caravella Dixon, Shapree'	2019	International Journal of Drug Policy. Vol.63 2019, pp. 56-73.
Clinical Psychology: Addiction	A systematic review of the symptom profile and course of methamphetamine-associated psychosis. [References].	Voce, Alexandra Calabria, Bianca Burns, Richard Castle, David McKetin, Rebecca	2019	Substance Use & Misuse. Vol.54(4), 2019, pp. 549-559.
Clinical Psychology: Addiction	Measurement of substance-free reinforcement in addiction: A systematic review. [References].	Acuff, Samuel F Dennhardt, Ashley A Correia, Christopher J Murphy, James G	2019	Clinical Psychology Review. Vol.70 2019, pp. 79-90.
Clinical Psychology: Addiction	Substance use and shame: A systematic and meta-analytic review. [References].	Luoma, Jason B Chwyl, Christina Kaplan, Josh	2019	Clinical Psychology Review. Vol.70 2019, pp. 1-12.
Clinical Psychology: Addiction	The relationship between distress tolerance and cigarette smoking: A systematic review and synthesis. [References].	Veilleux, Jennifer C	2019	Clinical Psychology Review. Vol.71 2019, pp. 78-89.
Clinical Psychology: Addiction	The efficacy of technology-based interventions for alcohol and illicit drug use among women of childbearing age: A systematic review and meta-analysis. [References].	Hai, Audrey Hang Hammock, Kyndal Velasquez, Mary M	2019	Alcoholism: Clinical and Experimental Research. Vol.43(12), 2019, pp. 2464-2479.
Clinical Psychology: Addiction	Binge drinking and attentional bias modification: New perspectives for prevention? [French]. [References].	Ceschi, Grazia Ohnmacht, Patrick Panagiotopoulos, Angelos Khazaal, Yasser	2019	Journal de Therapie Comportementale et Cognitive. Vol.29(4), 2019, pp. 165-176.
Clinical Psychology: Addiction	Evidence for state, community and systems-level prevention strategies to address the opioid crisis. [References].	Haegerich, Tamara M Jones, Christopher M Cote, Pierre-Olivier Robinson, Amber Ross, Lindsey	2019	Drug and Alcohol Dependence. Vol.204 2019, ArtID 107563.
Clinical Psychology: Addiction	Effects of computerized interventions on risky alcohol use among youth: Systematic review. [References].	Smedslund, Geir Nilsen, Wendy Wollscheid, Sabine Steiro, Asbjorn Fang, Lin Larun, Lillebeth	2019	Research on Social Work Practice. Vol.29(7), 2019, pp. 731-740.
Clinical Psychology: Addiction	Suboptimal HIV pre-exposure prophylaxis awareness and willingness to use among women who use drugs in the United States: A systematic review and meta-analysis. [References].	Zhang, Chen McMahon, James Simmons, Janie Brown, L. Lauren Nash, Robertson Liu, Yu	2019	AIDS and Behavior. Vol.23(10), 2019, pp. 2641-2653.
Clinical Psychology: Addiction	Short- and long-term effects of digital prevention and treatment interventions for cannabis use reduction: A systematic review and meta-analysis. [References].	Boumparis, Nikolaos Loheide-Niesmann, Lisa Blankers, Matthijs Ebert, David D Korf, Dirk Schaub, Michael P Spijkerman, Renske Tait, Robert J Riper, Heleen	2019	Drug and Alcohol Dependence. Vol.200 2019, pp. 82-94.
Clinical Psychology: Addiction	Five typologies of alcohol and drug prevention programmes. A qualitative review of the content of alcohol and drug prevention programmes targeting adolescents. [References].	Demant, Jakob Schierff, Laura Marie	2019	Drugs: Education, Prevention & Policy. Vol.26(1), 2019, pp. 32-39.
Clinical Psychology: Addiction	Comparative effectiveness of brief alcohol interventions for college students: Results from a network meta-analysis. [References].	Hennessy, Emily Alden Tanner-Smith, Emily E Mavridis, Dimitris Grant, Sean P	2019	Prevention Science. Vol.20(5), 2019, pp. 715-740.
Clinical Psychology: Addiction	Peer support workers in substance abuse treatment services: A systematic review of the literature. [References].	du Plessis, Courtney Whitaker, Louise Hurley, John	2020	Journal of Substance Use. Vol.25(3), 2020, pp. 225-230.
Clinical Psychology: Addiction	Kratom withdrawal: A systematic review with case series. [References].	Stanciu, Cornel N Gnanasegaram, Samantha A Ahmed, Saeed Penders, Thomas	2019	Journal of Psychoactive Drugs. Vol.51(1), 2019, pp. 12-18.
Clinical Psychology: Addiction	Structural and functional neural targets of addiction treatment in adolescents and young adults: A systematic review and meta-analysis. [References].	Hammond, Christopher J Allick, Aliyah Rahman, Naisa Nanavati, Julie	2019	Journal of Child and Adolescent Psychopharmacology. Vol.29(7), 2019, pp. 498-507.
Clinical Psychology: Addiction	A meta-analysis of the efficacy of gabapentin for treating alcohol use disorder. [References].	Kranzler, Henry R Feinn, Richard Morris, Paige Hartwell, Emily E	2019	Addiction. Vol.114(9), 2019, pp. 1547-1555.
Clinical Psychology: Addiction	Dropout rates of in-person psychosocial substance use disorder treatments: A systematic review and meta-analysis. [References].	Lappan, Sara N Brown, Andrew W Hendricks, Peter S	2020	Addiction. Vol.115(2), 2020, pp. 201-217.
Clinical Psychology: Addiction	Utilizing the commodity purchase task to evaluate behavioral economic demand for illicit substances: A review and meta-analysis. [References].	Strickland, Justin C Campbell, Ethan M Lile, Joshua A Stoops, William W	2020	Addiction. Vol.115(3), 2020, pp. 393-406.
Clinical Psychology: Addiction	Impact of specialist and primary care stop smoking support on socio-economic inequalities in cessation in the United Kingdom: A systematic review and national equity initial review completed 22 January 2019; final version accepted 19 July 2019 analysis. [References].	Smith, Caroline E Hill, Sarah E Amos, Amanda	2020	Addiction. Vol.115(1), 2020, pp. 34-46.
Clinical Psychology: Addiction	Effects of repetitive transcranial magnetic stimulation (rTMS) on craving and substance consumption in patients with substance dependence: A systematic review and meta-analysis. [References].	Zhang, Jack J. Q Fong, Kenneth N. K Ouyang, Rang-ge Siu, Andrew M. H Kranz, Georg S	2019	Addiction. Vol.114(12), 2019, pp. 2137-2149.
Clinical Psychology: Addiction	Associations of child and adolescent anxiety with later alcohol use and disorders: A systematic review and meta-analysis of prospective cohort studies. [References].	Dyer, Maddy L Easey, Kayleigh E Heron, Jon Hickman, Matthew Munafo, Marcus R	2019	Addiction. Vol.114(6), 2019, pp. 968-982.
Clinical Psychology: Addiction	Behavioral economic tobacco demand in relation to cigarette consumption and nicotine dependence: A meta-analysis of cross-sectional relationships. [References].	Gonzalez-Roz, Alba Jackson, Jacob Murphy, Cara Rohsenow, Damaris J MacKillop, James	2019	Addiction. Vol.114(11), 2019, pp. 1926-1940.
Clinical Psychology: Addiction	Mobile telephone-delivered contingency management interventions promoting behaviour change in individuals with substance use disorders: A meta-analysis. [References].	Getty, Carol-Ann Morande, Ana Lynskey, Michael Weaver, Tim Metrebian, Nicola	2019	Addiction. Vol.114(11), 2019, pp. 1915-1925.
Clinical Psychology: Addiction	Mortality among people with regular or problematic use of amphetamines: A systematic review and meta-analysis. [References].	Stockings, Emily Tran, Lucy Thi Santo, Thomas Jr. Peacock, Amy Larney, Sarah Santomauro, Damian Farrell, Michael Degenhardt, Louisa	2019	Addiction. Vol.114(10), 2019, pp. 1738-1750.
Clinical Psychology: Addiction	Cytisine for nicotine addiction treatment: A review of pharmacology, therapeutics and an update of clinical trial evidence for smoking cessation. [References].	Tutka, Piotr Vinnikov, Denis Courtney, Ryan J Benowitz, Neal L	2019	Addiction. Vol.114(11), 2019, pp. 1951-1969.
Clinical Psychology: Addiction	Racial discrimination and alcohol use and negative drinking consequences among Black Americans: A meta-analytical review. [References].	Desalu, Jessica M Goodhines, Patricia A Park, Aesoon	2019	Addiction. Vol.114(6), 2019, pp. 957-967.
Clinical Psychology: Addiction	Modelling continuous abstinence rates over time from clinical trials of pharmacological interventions for smoking cessation. [References].	Jackson, Sarah E McGowan, Jennifer A Ubhi, Harveen Kaur Proudfoot, Hannah Shahab, Lion Brown, Jamie West, Robert	2019	Addiction. Vol.114(5), 2019, pp. 787-797.
Clinical Psychology: Addiction	The development of respondent-driven sampling (RDS) inference: A systematic review of the population mean and variance estimates. [References].	Abdesselam, Kahina Verdery, Ashton Pelude, Linda Dhami, Parminder Momoli, Franco Jolly, Ann M	2020	Drug and Alcohol Dependence. Vol.206 2020, ArtID 107702.
Clinical Psychology: Addiction	Attentional bias towards cannabis cues in cannabis users: A systematic review and meta-analysis. [References].	O'Neill, Aisling Bachi, Bianca Bhattacharyya, Sagnik	2020	Drug and Alcohol Dependence. Vol.206 2020, ArtID 107719.
Clinical Psychology: Addiction	Methamphetamine use and cognitive function: A systematic review of neuroimaging research. [References].	Sabrini, Sabrini Wang, Grace Y Lin, Joanne C Kirk, Ian J Curley, Louise E	2019	Drug and Alcohol Dependence. Vol.194 2019, pp. 75-87.
Clinical Psychology: Addiction	The effectiveness of distance-based interventions for smoking cessation and alcohol moderation among cancer survivors: A meta-analysis. [References].	Mujcic, Ajla Blankers, Matthijs Bommele, Jeroen Boon, Brigitte Berman, Anne H Verdonck-de Leeuw, Irma M van Laar, Margriet Engels, Rutger	2020	Psycho-Oncology. Vol.29(1), 2020, pp. 49-60.
Clinical Psychology: Addiction	Duration of abstinence from cannabis is positively associated with verbal learning performance: A systematic review and meta-analysis. [References].	Krzyzanowski, Daniel J Purdon, Scot E	2020	Neuropsychology. Vol.34(3), 2020, pp. 359-372.
Clinical Psychology: Addiction	A systematic scoping review of research on Black participants in the National Drug Abuse Treatment Clinical Trials Network. [References].	Montgomery, LaTrice Burlew, Ann Kathleen Haeny, Angela M Jones, Chizara A	2020	Psychology of Addictive Behaviors. Vol.34(1), 2020, pp. 117-127.
Clinical Psychology: Addiction	Treatments of internet gaming disorder: A systematic review of the evidence. [References].	Zajac, Kristyn Ginley, Meredith K Chang, Rocio	2020	Expert Review of Neurotherapeutics. Vol.20(1), 2020, pp. 85-93.
Clinical Psychology: Addiction	Meta-analysis of risk factors for substance abuse in the US military. [References].	Brady, Lisa L Crede, Marcus Harms, P. D Bachrach, Daniel G Lester, Paul B	2019	Military Psychology. Vol.31(6), 2019, pp. 450-461.
Clinical Psychology: Addiction	Exploring pre-surgery and post-surgery substance use disorder and alcohol use disorder in bariatric surgery: A qualitative scoping review. [References].	Kanji, S Wong, E Aikioyamen, L Melamed, O Taylor, V. H	2019	International Journal of Obesity. Vol.43(9), 2019, pp. 1659-1674.
Clinical Psychology: Addiction	The use of new psychoactive substances (NPS) in young people and their role in mental health care: A systematic review. [References].	Orsolini, Laura Chiappini, Stefania Corkery, John M Guirguis, Amira Papanti, Duccio Schifano, Fabrizio	2019	Expert Review of Neurotherapeutics. Vol.19(12), 2019, pp. 1253-1264.
Clinical Psychology: Addiction	Neurobiological and cognitive profile of young binge drinkers: A systematic review and meta-analysis. [References].	Lees, Briana Mewton, Louise Stapinski, Lexine A Squeglia, Lindsay M Rae, Caroline D Teesson, Maree	2019	Neuropsychology Review. Vol.29(3), 2019, pp. 357-385.
Clinical Psychology: Addiction	The efficacy of smoking cessation interventions in low- and middle-income countries: A systematic review and meta-analysis. [References].	Akanbi, Maxwell Oluwole Carroll, Allison Jane Achenbach, Chad O'Dwyer, Linda Catherine Jordan, Neil Hitsman, Brian Bilaver, Lucy Ann McHugh, Megan Colleen Murphy, Robert	2019	Addiction. Vol.114(4), 2019, pp. 620-635.
Clinical Psychology: Addiction	A meta-analysis of the relationship between abstinence and neuropsychological functioning in methamphetamine use disorder. [References].	Basterfield, Candice Hester, Robert Bowden, Stephen C	2019	Neuropsychology. Vol.33(5), 2019, pp. 739-753.
Clinical Psychology: Addiction	A systematic meta-review of impulsivity and compulsivity in addictive behaviors. [References].	Lee, Rico S. C Hoppenbrouwers, Sylco Franken, Ingmar	2019	Neuropsychology Review. Vol.29(1), 2019, pp. 14-26.
Clinical Psychology: Addiction	A systematic review of phytocannabinoid exposure on the endocannabinoid system: Implications for psychosis. [References].	Jacobson, Maya R Watts, Jeremy J Boileau, Isabelle Tong, Junchao Mizrahi, Romina	2019	European Neuropsychopharmacology. Vol.29(3), 2019, pp. 330-348.
Clinical Psychology: Addiction	A meta-analytic investigation of the associations between cannabis use and cannabis-related negative consequences. [References].	Pearson, Matthew R	2019	Psychology of Addictive Behaviors. Vol.33(3), 2019, pp. 190-196.
Clinical Psychology: Addiction	Impact of smoking cessation on periodontitis: A systematic review and meta-analysis of prospective longitudinal observational and interventional studies. [References].	Leite, Fabio R. M Nascimento, Gustavo G Baake, Stina Pedersen, Lisa D Scheutz, Flemming Lopez, Rodrigo	2019	Nicotine & Tobacco Research. Vol.21(12), 2019, pp. 1600-1608.
Clinical Psychology: Addiction	Hookah use among US youth: A systematic review of the literature from 2009 to 2017. [References].	Cooper, Maria Pacek, Lauren R Guy, Mignonne C Barrington-Trimis, Jessica L Simon, Patricia Stanton, Cassandra Kong, Grace	2019	Nicotine & Tobacco Research. Vol.21(12), 2019, pp. 1590-1599.
Clinical Psychology: Addiction	Externalizing and internalizing symptoms in childhood and adolescence and the risk of alcohol use disorders in young adulthood: A meta-analysis of longitudinal studies. [References].	Meque, Ivete Dachew, Berihun Assefa Maravilla, Joemer C Salom, Caroline Alati, Rosa	2019	Australian and New Zealand Journal of Psychiatry. Vol.53(10), 2019, pp. 965-975.
Clinical Psychology: Addiction	Lived experience in new models of care for substance use disorder: A systematic review of peer recovery support services and recovery coaching. [References].	Eddie, David Hoffman, Lauren Vilsaint, Corrie Abry, Alexandra Bergman, Brandon Hoeppner, Bettina Weinstein, Charles Kelly, John F	2019	Frontiers in Psychology. Vol.10 2019, ArtID 1052.
Clinical Psychology: Addiction	Can scare tactics and fear-based messages help deter substance misuse: A systematic review of recent (2005-2017) research. [References].	Esrick, Josh Kagan, Raanan G Carnevale, John T Valenti, Maria Rots, Gisela Dash, Kim	2019	Drugs: Education, Prevention & Policy. Vol.26(3), 2019, pp. 209-218.
Clinical Psychology: Addiction	The effects of alcohol on oral health, a review. [References].	Ivos, Antonia Matosic, Ana Gradiski, Ivan Pavao Orlovic, Ivona	2019	Archives of Psychiatry Research: An International Journal of Psychiatry and Related Sciences. Vol.55(1), 2019, pp. 61-70.
Clinical Psychology: Addiction	Are electronic cigarettes an effective aid to smoking cessation or reduction among vulnerable groups? A systematic review of quantitative and qualitative evidence. [References].	Gentry, Sarah Forouhi, Nita G Notley, Caitlin	2019	Nicotine & Tobacco Research. Vol.21(5), 2019, pp. 602-616.
Clinical Psychology: Addiction	Does repetitive negative thinking influence alcohol use? A systematic review of the literature. [References].	Devynck, Faustine Rousseau, Amelie Romo, Lucia	2019	Frontiers in Psychology. Vol.10 2019, ArtID 1482.
Clinical Psychology: Addiction	Efficacy of pharmacotherapy for smoking cessation in adolescent smokers: A meta-analysis of randomized controlled trials. [References].	Myung, Seung-Kwon Park, Joo-Young	2019	Nicotine & Tobacco Research. Vol.21(11), 2019, pp. 1473-1479.
Clinical Psychology: Addiction	Impact of public smoking bans on social inequalities in children's exposure to tobacco smoke at home: An equity-focused systematic review. [References].	Nanninga, Sarah Lehne, Gesa Ratz, Tiara Bolte, Gabriele	2019	Nicotine & Tobacco Research. Vol.21(11), 2019, pp. 1462-1472.
Clinical Psychology: Addiction	WFSBP* and IAWMH** guidelines for the treatment of alcohol use disorders in pregnant women. [References].	Thibaut, Florence Chagraoui, Abdeslam Buckley, Leslie Gressier, Florence Labad, Javier Lamy, Sandrine Potenza, Marc N Rondon, Marta Riecher-Rossler, Anita Soyka, Michael Yonkers, Kim	2019	The World Journal of Biological Psychiatry. Vol.20(1), 2019, pp. 17-50.
Clinical Psychology: Addiction	Internet-based programs incorporating behavior change techniques are associated with increased smoking cessation in the general population: A systematic review and meta-analysis. [References].	McCrabb, Sam Baker, Amanda L Attia, John Skelton, Eliza Twyman, Laura Palazzi, Kerrin McCarter, Kristen Ku, Dominic Bonevski, Billie	2019	Annals of Behavioral Medicine. Vol.53(2), 2019, pp. 180-195.
Clinical Psychology: Addiction	The use of functional magnetic resonance imaging to test pharmacotherapies for alcohol use disorder: A systematic review. [References].	Grodin, Erica N Ray, Lara A	2019	Alcoholism: Clinical and Experimental Research. Vol.43(10), 2019, pp. 2038-2056.
Clinical Psychology: Addiction	Facilitating screening and brief interventions in primary care: A systematic review and meta-analysis of the AUDIT as an indicator of alcohol use disorders. [References].	Lange, Shannon Shield, Kevin Monteiro, Maristela Rehm, Jurgen	2019	Alcoholism: Clinical and Experimental Research. Vol.43(10), 2019, pp. 2028-2037.
Clinical Psychology: Addiction	Efficacy and acceptability of varenicline for alcoholism: A systematic review and meta-analysis of randomized-controlled trials. [References].	Oon-arom, Awirut Likhitsathain, Surinporn Srisurapanont, Manit	2019	Drug and Alcohol Dependence. Vol.205 2019, ArtID 107631.
Clinical Psychology: Addiction	Forty years of assessing neurodevelopmental and behavioral effects of prenatal alcohol exposure in infants: What have we learned? [References].	Garrison, Laura Morley, Sarah Chambers, Christina D Bakhireva, Ludmila N	2019	Alcoholism: Clinical and Experimental Research. Vol.43(8), 2019, pp. 1632-1642.
Clinical Psychology: Addiction	Brief interventions for cannabis use in emerging adults: A systematic review, meta-analysis, and evidence map. [References].	Halladay, Jillian Scherer, Justin MacKillop, James Woock, Rachel Petker, Tashia Linton, Vanessa Munn, Catharine	2019	Drug and Alcohol Dependence. Vol.204 2019, ArtID 107565.
Clinical Psychology: Addiction	Illegal drug use and prospective memory: A systematic review. [References].	Levent, Adnan Davelaar, Eddy J	2019	Drug and Alcohol Dependence. Vol.204 2019, ArtID 107478.
Clinical Psychology: Addiction	Heart rate variability as a potential biomarker for alcohol use disorders: A systematic review and meta-analysis. [References].	Cheng, Ying-Chih Huang, Yu-Chen Huang, Wei-Lieh	2019	Drug and Alcohol Dependence. Vol.204 2019, ArtID 107502.
Clinical Psychology: Addiction	Brief interventions for substance abuse in Latin America: A systematic review. [References].	Ronzani, Telmo Mota Fuentes-Mejia, Cristina Mota, Daniela Cristina Belchior Gomide, Henrique Pinto Ferreira, Maira Leon Cruvinel, Erica	2019	Psicologia em Estudo. Vol.24 2019, ArtID 44393.
Clinical Psychology: Addiction	Psychosocial factors and performance enhancing substances in gym users: A systematic review. [References].	Tavares, Ana Sofia R Serpa, Sidonio Horta, Luis Rosado, Antonio	2019	Revista de Psicologia del Deporte. Vol.28(1), 2019, pp. 131-142.
Clinical Psychology: Addiction	Combination therapy of varenicline and bupropion in smoking cessation: A meta-analysis of the randomized controlled trials. [References].	Zhong, Zhaoshuang Zhao, Shijie Zhao, Yan Xia, Shuyue	2019	Comprehensive Psychiatry. Vol.95 2019, ArtID 152125.
Clinical Psychology: Addiction	A systematic review on Substance Addiction: Medical diagnosis or morality flaw? [References].	Cabral Barata, P Oliveira, C. F. P Lima de Castro, S Rocha da Mota, A. M. P	2019	The European Journal of Psychiatry. Vol.33(4), 2019, pp. 143-151.
Clinical Psychology: Addiction	The effects of parental opioid use on the parent-child relationship and children's developmental and behavioral outcomes: A systematic review of published reports. [References].	Romanowicz, Magdalena Vande Voort, Jennifer L Shekunov, Julia Oesterle, Tyler S Thusius, Nuria J Rummans, Teresa A Croarkin, Paul E Karpyak, Victor M Lynch, Brian A Schak, Kathryn M	2019	Child and Adolescent Psychiatry and Mental Health. Vol.13 2019, ArtID 5.
Clinical Psychology: Addiction	Adjunctive memantine for opioid use disorder treatment: A systematic review. [References].	Elias, Allison M Pepin, Marc J Brown, Jamie N	2019	Journal of Substance Abuse Treatment. Vol.107 2019, pp. 38-43.
Clinical Psychology: Addiction	Frontal and callosal white matter changes and their potential effects on neurocognitive functioning in alcohol addicts: A meta-analysis. [References].	Nowaczyk, Natalia	2019	Acta Neuropsychologica. Vol.17(2), 2019, pp. 189-205.
Clinical Psychology: Addiction	Operationalising the quality of life construct in studies of alcohol and drug residential rehabilitation programme clients: A systematic review. [References].	Fischer, Jane A Roche, Ann M Kostadinov, Victoria	2019	Drug and Alcohol Review. Vol.38(6), 2019, pp. 674-689.
Clinical Psychology: Addiction	A meta-analysis of the effect of substance use interventions on emotion outcomes. [References].	Kang, Dahyeon Fairbairn, Catharine E Ariss, Talia A	2019	Journal of Consulting and Clinical Psychology. Vol.87(12), 2019, pp. 1106-1123.
Clinical Psychology: Addiction	Systematic review of food addiction as measured with the Yale Food Addiction Scale: Implications for the food addiction construct. [References].	Penzenstadler, Louise Soares, Carina Karila, Laurent Khazaal, Yasser	2019	Current Neuropharmacology. Vol.17(6), 2019, pp. 526-538.
Clinical Psychology: Addiction	School-based prevention for adolescent internet addiction: Prevention is the key. A systematic literature review. [References].	Throuvala, Melina A Griffiths, Mark D Rennoldson, Mike Kuss, Daria J	2019	Current Neuropharmacology. Vol.17(6), 2019, pp. 507-525.
Clinical Psychology: Addiction	Virtual reality exposure therapy on alcohol and nicotine: A systematic review. [References].	Trahan, Mark H Maynard, Brandy R Smith, Kenneth Scott Farina, Anne S. J Khoo, Yit Mui	2019	Research on Social Work Practice. Vol.29(8), 2019, pp. 876-891.
Clinical Psychology: Addiction	The efficacy of baclofen in alcohol dependence. [Dutch]. [References].	Neven, A Dumont, G. J. H	2019	Tijdschrift voor Psychiatrie. Vol.61(8), 2019, pp. 544-553.
Clinical Psychology: Addiction	A systematic review of reinforcement-based interventions for substance use: Efficacy, mechanisms of action, and moderators of treatment effects. [References].	Fazzino, Tera L Bjorlie, Kayla Lejuez, C. W	2019	Journal of Substance Abuse Treatment. Vol.104 2019, pp. 83-96.
Clinical Psychology: Addiction	Telemedicine-delivered treatment interventions for substance use disorders: A systematic review. [References].	Lin, Lewei (Allison) Casteel, Danielle Shigekawa, Erin Weyrich, Meghan Soulsby Roby, Dylan H McMenamin, Sara B	2019	Journal of Substance Abuse Treatment. Vol.101 2019, pp. 38-49.
Clinical Psychology: Addiction	Association between prodynorphin gene polymorphisms and opioid dependence susceptibility: A meta-analysis. [References].	Wang, Chang-wang Ma, Min Lu, Wei-guang Luo, Ru-qin	2019	BMC Psychiatry. Vol.19 2019, ArtID 281.
Clinical Psychology: Addiction	The efficacy of spiritual/religious interventions for substance use problems: A systematic review and meta-analysis of randomized controlled trials. [References].	Hai, Audrey Hang Franklin, Cynthia Park, Sunyoung DiNitto, Diana M Aurelio, Norielle	2019	Drug and Alcohol Dependence. Vol.202 2019, pp. 134-148.
Clinical Psychology: Addiction	Auditing the AUDIT: A systematic review of cut-off scores for the Alcohol Use Disorders Identification Test (AUDIT) in low- and middle-income countries. [References].	Nadkarni, Abhijit Garber, Alison Costa, Sheina Wood, Sheena Kumar, Sonali MacKinnon, Nathalie Ibrahim, Mariam Velleman, Richard Bhatia, Urvita Fernandes, Godwin Weobong, Benedict Rane, Anil	2019	Drug and Alcohol Dependence. Vol.202 2019, pp. 123-133.
Clinical Psychology: Addiction	Alcohol screening and assessment measures for young people: A systematic review and meta-analysis of validation studies. [References].	Toner, Paul Bohnke, Jan R Andersen, Phil McCambridge, Jim	2019	Drug and Alcohol Dependence. Vol.202 2019, pp. 39-49.
Clinical Psychology: Addiction	Psychological flexibility-based interventions versus first-line psychosocial interventions for substance use disorders: Systematic review and meta-analyses of randomized controlled trials. [References].	Ii, Toshitaka Sato, Hirofumi Watanabe, Norio Kondo, Masaki Masuda, Akihiko Hayes, Steven C Akechi, Tatsuo	2019	Journal of Contextual Behavioral Science. Vol.13 2019, pp. 109-120.
Clinical Psychology: Addiction	The P300 in alcohol use disorder: A meta-analysis and meta-regression. [References].	Hamidovic, Ajna Wang, Yohyoh	2019	Progress in Neuro-Psychopharmacology & Biological Psychiatry. Vol.95 2019, ArtID 109716.
Clinical Psychology: Addiction	Systematic review of untreated remission from alcohol problems: Estimation lies in the eye of the beholder. [References].	Mellor, Richard Lancaster, Kari Ritter, Alison	2019	Journal of Substance Abuse Treatment. Vol.102 2019, pp. 60-72.
Clinical Psychology: Addiction	A systematic review investigating the behaviour change strategies in interventions to prevent misuse of anabolic steroids. [References].	Bates, Geoff Begley, Emma Tod, David Jones, Lisa Leavey, Conan McVeigh, Jim	2019	Journal of Health Psychology. Vol.24(11), 2019, pp. 1595-1612.
Clinical Psychology: Addiction	Brain default-mode network dysfunction in addiction. [References].	Zhang, Rui Volkow, Nora D	2019	NeuroImage. Vol.200 2019, pp. 313-331.
Clinical Psychology: Addiction	Transcranial electrical and magnetic stimulation (tES and TMS for addiction medicine: A consensus paper on the present state of the science and the road ahead. [References].	Ekhtiari, Hamed Tavakoli, Hosna Addolorato, Giovanni Baeken, Chris Bonci, Antonello Campanella, Salvatore Castelo-Branco, Luis Challet-Bouju, Gaelle Clark, Vincent P Claus, Eric Dannon, Pinhas N Del Felice, Alessandra den Uyl, Tess Diana, Marco di Giannantonio, Massimo Fedota, John R Fitzgerald, Paul Gallimberti, Luigi Grall-Bronnec, Marie Herremans, Sarah C Herrmann, Martin J Jamil, Asif Khedr, …	2019	Neuroscience and Biobehavioral Reviews. Vol.104 2019, pp. 118-140.
Clinical Psychology: Addiction	Genome-wide association meta-analysis of cocaine dependence: Shared genetics with comorbid conditions. [References].	Cabana-Dominguez, Judit Shivalikanjli, Anu Fernandez-Castillo, Noelia Cormand, Bru	2019	Progress in Neuro-Psychopharmacology & Biological Psychiatry. Vol.94 2019, ArtID 109667.
Clinical Psychology: Addiction	The relationship between substance misuse and complicated grief: A systematic review. [References].	Parisi, Anna Sharma, Anjalee Howard, Matthew O Wilson, Amy Blank	2019	Journal of Substance Abuse Treatment. Vol.103 2019, pp. 43-57.
Clinical Psychology: Addiction	Systematic review of preclinical, clinical, and post-marketing evidence of bupropion misuse potential. [References].	Naglich, Andrew C Brown, E. Sherwood Adinoff, Bryon	2019	The American Journal of Drug and Alcohol Abuse. Vol.45(4), 2019, pp. 341-354.
Clinical Psychology: Addiction	The effectiveness of residential treatment services for individuals with substance use disorders: A systematic review. [References].	de Andrade, Dominique Elphinston, Rachel A Quinn, Catherine Allan, Julaine Hides, Leanne	2019	Drug and Alcohol Dependence. Vol.201 2019, pp. 227-235.
Clinical Psychology: Addiction	Regional differences in white matter integrity in stimulant use disorders: A meta-analysis of diffusion tensor imaging studies. [References].	Beard, Charlotte L Schmitz, Joy M Soder, Heather E Suchting, Robert Yoon, Jin H Hasan, Khader M Narayana, Ponnada A Moeller, F. Gerard Lane, Scott D	2019	Drug and Alcohol Dependence. Vol.201 2019, pp. 29-37.
Clinical Psychology: Addiction	Effects of sedative drug use on the dopamine system: A systematic review and meta-analysis of in vivo neuroimaging studies. [References].	Kamp, Felicia Proebstl, Lisa Penzel, Nora Adorjan, Kristina Ilankovic, Andrej Pogarell, Oliver Koller, Gabi Soyka, Michael Falkai, Peter Koutsouleris, Nikolaos Kambeitz, Joseph	2019	Neuropsychopharmacology. Vol.44(4), 2019, pp. 660-667.
Clinical Psychology: Addiction	Can neuroimaging help combat the opioid epidemic? A systematic review of clinical and pharmacological challenge fMRI studies with recommendations for future research. [References].	Moningka, Hestia Lichenstein, Sarah Worhunsky, Patrick D DeVito, Elise E Scheinost, Dustin Yip, Sarah W	2019	Neuropsychopharmacology. Vol.44(2), 2019, pp. 259-273.
Clinical Psychology: Addiction	Definition and validity of the construct "problematic khat use": A systematic review. [References].	Mihretu, Awoke Nhunzvi, Clement Fekadu, Abebaw Norton, Sam Teferra, Solomon	2019	European Addiction Research. Vol.25(4), 2019, pp. 161-172.
Clinical Psychology: Addiction	The epidemiology of benzodiazepine misuse: A systematic review. [References].	Votaw, Victoria R Geyer, Rachel Rieselbach, Maya M McHugh, R. Kathryn	2019	Drug and Alcohol Dependence. Vol.200 2019, pp. 95-114.
Clinical Psychology: Addiction	Attitudes, beliefs, and knowledge of substance use amongst youth in the Eastern Mediterranean region: A systematic review. [References].	El Khoury, Joseph Noufi, Paul Ahmad, Amanda Akl, Elie El Hayek, Samer	2019	Drug and Alcohol Dependence. Vol.196 2019, pp. 71-78.
Clinical Psychology: Addiction	Prevalences of stages of change for smoking cessation in adolescents and associated factors: Systematic review and meta-analysis. [References].	Rios, Leonardo Essado Herval, Alex Moreira Ferreira, Raquel Conceicao Freire, Maria do Carmo Matias	2019	Journal of Adolescent Health. Vol.64(2), 2019, pp. 149-157.
Clinical Psychology: Addiction	Risk of coronary heart disease among smokeless tobacco users: Results of systematic review and meta-analysis of global data. [References].	Gupta, Ruchika Gupta, Sanjay Sharma, Shashi Sinha, Dhirendra N Mehrotra, Ravi	2019	Nicotine & Tobacco Research. Vol.21(1), 2019, pp. 25-31.
Clinical Psychology: Addiction	The prevalence and clinical correlates of cannabis use and cannabis use disorder among patients with bipolar disorder: A systematic review with meta-analysis and meta-regression. [References].	Pinto, Jairo Vinicius Medeiros, Leonardo Simao Santana da Rosa, Gabriel Santana de Oliveira, Carlos Eduardo Crippa, Jose Alexandre de Souza Passos, Ives Cavalcante Kauer-Sant'Anna, Marcia	2019	Neuroscience and Biobehavioral Reviews. Vol.101 2019, pp. 78-84.
Clinical Psychology: Addiction	Group treatment for substance use disorder in adults: A systematic review and meta-analysis of randomized-controlled trials. [References].	Lo Coco, Gianluca Melchiori, Francesco Oieni, Veronica Infurna, Maria Rita Strauss, Bernhard Schwartze, Dominique Rosendahl, Jenny Gullo, Salvatore	2019	Journal of Substance Abuse Treatment. Vol.99 2019, pp. 104-116.
Clinical Psychology: Addiction	Effectiveness of medication assisted treatment for opioid use in prison and jail settings: A meta-analysis and systematic review. [References].	Moore, Kelly E Roberts, Walter Reid, Holly H Smith, Kathryn M. Z Oberleitner, Lindsay M. S McKee, Sherry A	2019	Journal of Substance Abuse Treatment. Vol.99 2019, pp. 32-43.
Clinical Psychology: Addiction	A meta-analysis of the crash risk of cannabis-positive drivers in culpability studies-Avoiding interpretational bias. [References].	Rogeberg, Ole	2019	Accident Analysis and Prevention. Vol.123 2019, pp. 69-78.
Clinical Psychology: Addiction	UPPS-P impulsive personality traits and adolescent cigarette smoking: A meta-analysis. [References].	Bos, Jason Hayden, Melissa J Lum, Jarrad A. G Staiger, Petra K	2019	Drug and Alcohol Dependence. Vol.197 2019, pp. 335-343.
Clinical Psychology: Addiction	A systematic review of stakeholder perceptions of supervised injection facilities. [References].	Lange, Brittany C. L Bach-Mortensen, Anders Malthe	2019	Drug and Alcohol Dependence. Vol.197 2019, pp. 299-314.
Clinical Psychology: Addiction	A systematic review of sex differences in treatment outcomes among people with opioid use disorder receiving buprenorphine maintenance versus other treatment conditions. [References].	Ling, Sara Mangaoil, Remar Cleverley, Kristin Sproule, Beth Puts, Martine	2019	Drug and Alcohol Dependence. Vol.197 2019, pp. 168-182.
Clinical Psychology: Addiction	What is the cause of death, when alcohol dependent persons die prematurely? [References].	Abdul Ghani, Ali Mohamad Faiz, Edris Nielsen, Anette Bilberg, Randi	2019	Drug and Alcohol Dependence. Vol.197 2019, pp. 120-126.
Clinical Psychology: Addiction	"I's" on the prize: A systematic review of individual differences in Contingency Management treatment response. [References].	Forster, Sarah E DePhilippis, Dominick Forman, Steven D	2019	Journal of Substance Abuse Treatment. Vol.100 2019, pp. 64-83.
Clinical Psychology: Addiction	Genome-wide association study meta-analysis of the Alcohol Use Disorders Identification Test (AUDIT) in two population-based cohorts. [References].	Sanchez-Roige, Sandra Palmer, Abraham A Fontanillas, Pierre Elson, Sarah L Adams, Mark J Howard, David M Edenberg, Howard J Davies, Gail Crist, Richard C Deary, Ian J McIntosh, Andrew M Clarke, Toni-Kim	2019	The American Journal of Psychiatry. Vol.176(2), 2019, pp. 107-118.
Clinical Psychology: Addiction	What are the psychological effects of using synthetic cannabinoids? A systematic review. [References].	Akram, Hina Mokrysz, Claire Curran, H. Valerie	2019	Journal of Psychopharmacology. Vol.33(3), 2019, pp. 271-283.
Clinical Psychology: Addiction	Systematic review of outcome domains and measures used in psychosocial and pharmacological treatment trials for cannabis use disorder. [References].	Lee, Dustin C Schlienz, Nicolas J Peters, Erica N Dworkin, Robert H Turk, Dennis C Strain, Eric C Vandrey, Ryan	2019	Drug and Alcohol Dependence. Vol.194 2019, pp. 500-517.
Clinical Psychology: Addiction	Systematic evaluation of psychometric characteristics of the Michigan Alcohol Screening Test 13-item short (SMAST) and 10-item brief (BMAST) versions. [References].	Minnich, Amelia Erford, Bradley T Bardhoshi, Gerta Atalay, Zumra Chang, Catharine Y Muller, Lauren A	2019	Journal of Counseling & Development. Vol.97(1), 2019, pp. 15-24.
Clinical Psychology: Addiction	Functional and structural neuroimaging studies of delayed reward discounting in addiction: A systematic review. [References].	Owens, Max M Syan, Sabrina K Amlung, Michael Beach, Steven R. H Sweet, Lawrence H MacKillop, James	2019	Psychological Bulletin. Vol.145(2), 2019, pp. 141-164.
Clinical Psychology: Addiction	New Dutch legislation and preventive coercive home health care for excessive alcohol consumers. [References].	van den Hooff, Susanne	2019	International Journal of Mental Health and Addiction. Vol.17(2), 2019, pp. 310-322.
Clinical Psychology: Addiction	Systematic review of suicidal behaviour in individuals who have attended substance abuse treatment. [References].	Rontziokos, Helena Deane, Frank	2019	International Journal of Mental Health and Addiction. Vol.17(6), 2019, pp. 1580-1598.
Clinical Psychology: Addiction	Mindfulness-based interventions for the treatment of substance and behavioral addictions: A systematic review. [References].	Sancho, Marta De Gracia, Marta Rodriguez, Rita C Mallorqui-Bague, Nuria Sanchez-Gonzalez, Jessica Trujols, Joan Sanchez, Isabel Jimenez-Murcia, Susana Menchon, Jose M	2018	Frontiers in Psychiatry. Vol.9 2018, ArtID 95.
Clinical Psychology: Addiction	Neuropsychological functioning in opioid use disorder: A research synthesis and meta-analysis. [References].	Wollman, Scott C Hauson, Alexander O Hall, Matthew G Connors, Eric J Allen, Kenneth E Stern, Mark J Stephan, Rick A Kimmel, Christine L Sarkissians, Sharis Barlet, Brianna D Flora-Tostado, Christopher	2019	The American Journal of Drug and Alcohol Abuse. Vol.45(1), 2019, pp. 11-25.
Clinical Psychology: Addiction	The relationship between coping style and Internet addiction among mainland Chinese students: A meta-analysis. [References].	Lei, Hao Cheong, Choo Mui Li, Shunyu Lu, Minghui	2018	Psychiatry Research. Vol.270 2018, pp. 831-841.
Clinical Psychology: Addiction	The long-term effects of cocaine use on cognitive functioning: A systematic critical review. [References].	Frazer, Kirsten M Richards, Qwynten Keith, Diana R	2018	Behavioural Brain Research. Vol.348 2018, pp. 241-262.
Clinical Psychology: Addiction	The generalizability of the structure of substance abuse and antisocial behavioral syndromes: A systematic review. [References].	Soe-Agnie, S. E Paap, M. C. S VanDerNagel, J. E. L Nijman, H. J. M de Jong, C. A. J	2018	Psychiatry Research. Vol.259 2018, pp. 412-421.
Clinical Psychology: Addiction	A review of the factors affecting the course and outcome of the treatment of substance use disorders. [References].	Flora, Katerina	2019	Journal of Substance Use. Vol.24(2), 2019, pp. 120-124.
Clinical Psychology: Addiction	Is anxiety sensitivity a risk factor for, or complication of, alcohol misuse? A meta-analysis. [References].	Bartel, Sara J Sherry, Simon B Smith, Martin M Vidovic, Vanja V Stewart, Sherry H	2018	Personality and Individual Differences. Vol.135 2018, pp. 258-263.
Clinical Psychology: Addiction	Screening emergency department patients for opioid drug use: A qualitative systematic review. [References].	Sahota, Preet Kaur Shastry, Siri Mukamel, Dana B Murphy, Linda Yang, Narisu Lotfipour, Shahram Chakravarthy, Bharath	2018	Addictive Behaviors. Vol.85 2018, pp. 139-146.
Clinical Psychology: Addiction	Applications of virtual reality in individuals with alcohol misuse: A systematic review. [References].	Ghita, Alexandra Gutierrez-Maldonado, Jose	2018	Addictive Behaviors. Vol.81 2018, pp. 1-11.
Clinical Psychology: Addiction	The efficacy of computerized interventions to reduce cannabis use: A systematic review and meta-analysis. [References].	Olmos, Alexandre Tirado-Munoz, Judit Farre, Magi Torrens, Marta	2018	Addictive Behaviors. Vol.79 2018, pp. 52-60.
Clinical Psychology: Addiction	Feasibility and effects of digital interventions to support people in recovery from substance use disorders: Systematic review. [References].	Nesvag, Sverre McKay, James R	2018	Journal of Medical Internet Research. Vol.20(8), 2018, ArtID e255.
Clinical Psychology: Addiction	Reported theory use by digital interventions for hazardous and harmful alcohol consumption, and association with effectiveness: Meta-regression. [References].	Garnett, Claire Crane, David Brown, Jamie Kaner, Eileen Beyer, Fiona Muirhead, Colin Hickman, Matthew Redmore, James de Vocht, Frank Beard, Emma Michie, Susan	2018	Journal of Medical Internet Research. Vol.20(2), 2018, ArtID e69.
Clinical Psychology: Addiction	A mapping review of evaluations of alcohol policy restrictions targeting alcohol-related harm in night-time entertainment precincts. [References].	Taylor, Nicholas Miller, Peter Coomber, Kerri Mayshak, Richelle Zahnow, Renee Patafio, Brittany Burn, Michele Ferris, Jason	2018	International Journal of Drug Policy. Vol.62 2018, pp. 1-13.
Clinical Psychology: Addiction	Experiences and cessation needs of indigenous women who smoke during pregnancy: A systematic review of qualitative evidence. [References].	Small, Sandra Porr, Caroline Swab, Michelle Murray, Cynthia	2018	JBI Database of Systematic Reviews and Implementation Reports. Vol.16(2), 2018, pp. 385-452.
Clinical Psychology: Addiction	Effectiveness of decision aids for smoking cessation in adults: A quantitative systematic review. [References].	Moyo, Fernea Archibald, Ella Slyer, Jason T	2018	JBI Database of Systematic Reviews and Implementation Reports. Vol.16(9), 2018, pp. 1791-1822.
Clinical Psychology: Addiction	Development of alcohol expectancies and early alcohol use in children and adolescents: A systematic review. [References].	Smit, Koen Voogt, Carmen Hiemstra, Marieke Kleinjan, Marloes Otten, Roy Kuntsche, Emmanuel	2018	Clinical Psychology Review. Vol.60 2018, pp. 136-146.
Clinical Psychology: Addiction	Development and evaluation of addiction treatment programs in Latin America. [References].	Marin-Navarrete, Rodrigo Medina-Mora, Maria Elena Perez-Lopez, Alejandro Horigian, Viviana E	2018	Current Opinion in Psychiatry. Vol.31(4), 2018, pp. 306-314.
Clinical Psychology: Addiction	The relationship between staff perceptions of organizational readiness to change and client outcomes in substance misuse treatment programmes: A systematic review. [References].	Kelly, Peter Hegarty, Josephine Barry, Joe Dyer, Kyle R Horgan, Aine	2018	Journal of Substance Use. Vol.23(3), 2018, pp. 223-239.
Clinical Psychology: Addiction	Morbidity and mortality in homeless individuals, prisoners, sex workers, and individuals with substance use disorders in high-income countries: A systematic review and meta-analysis. [References].	Aldridge, Robert W Story, Alistair Hwang, Stephen W Nordentoft, Merete Luchenski, Serena A Hartwell, Greg Tweed, Emily J Lewer, Dan Katikireddi, Srinivasa Vittal Hayward, Andrew C	2018	The Lancet. Vol.391(10117), 2018, pp. 241-250.
Clinical Psychology: Addiction	Can deep transcranial magnetic stimulation (DTMS) be used to treat substance use disorders (SUD)? A systematic review. [References].	Kedzior, Karina Karolina Gerkensmeier, Imke Schuchinsky, Maria	2018	BMC Psychiatry. Vol.18 2018, ArtID 137.
Clinical Psychology: Addiction	Implementing and delivering personalised budgets for drug and alcohol users: A narrative systematic review. [References].	Tompkins, Charlotte N. E Parkman, Tom Pothecary, Jane C	2019	Health & Social Care in the Community. Vol.27(1), 2019, pp. 68-81.
Clinical Psychology: Addiction	Systematic review of sex-based differences in opioid-based effects. [References].	Huhn, Andrew S Berry, Meredith S Dunn, Kelly E	2018	International Review of Psychiatry. Vol.30(5), 2018, pp. 107-116.
Clinical Psychology: Addiction	Effects of medication-assisted treatment on mortality among opioids users: A systematic review and meta-analysis. [References].	Ma, Jun Bao, Yan-Ping Wang, Ru-Jia Su, Meng-Fan Liu, Mo-Xuan Li, Jin-Qiao Degenhardt, Louisa Farrell, Michael Blow, Frederic C Ilgen, Mark Shi, Jie Lu, Lin	2019	Molecular Psychiatry. Vol.24(12), 2019, pp. 1868-1883.
Clinical Psychology: Addiction	Comparison of nicotine exposure during pregnancy when smoking and abstinent with nicotine replacement therapy: Systematic review and meta-analysis. [References].	Hickson, Charlotte Lewis, Sarah Campbell, Katarzyna Anna Cooper, Sue Berlin, Ivan Claire, Ravinder Oncken, Cheryl Coleman-Haynes, Tom Coleman, Tim	2019	Addiction. Vol.114(3), 2019, pp. 406-424.
Clinical Psychology: Addiction	Global, regional, and country-level estimates of hepatitis C infection among people who have recently injected drugs. [References].	Grebely, Jason Larney, Sarah Peacock, Amy Colledge, Samantha Leung, Janni Hickman, Matthew Vickerman, Peter Blach, Sarah Cunningham, Evan B Dumchev, Kostyantyn Lynskey, Michael Stone, Jack Trickey, Adam Razavi, Homie Mattick, Richard P Farrell, Michael Dore, Gregory J Degenhardt, Louisa	2019	Addiction. Vol.114(1), 2019, pp. 150-166.
Clinical Psychology: Addiction	Which individual, social and environmental influences shape key phases in the amphetamine type stimulant use trajectory? A systematic narrative review and thematic synthesis of the qualitative literature. [References].	O'Donnell, Amy Addison, Michelle Spencer, Liam Zurhold, Heike Rosenkranz, Moritz McGovern, Ruth Gilvarry, Eilish Martens, Marcus-Sebastian Verthein, Uwe Kaner, Eileen	2019	Addiction. Vol.114(1), 2019, pp. 24-47.
Clinical Psychology: Addiction	Imaging resilience and recovery in alcohol dependence. [References].	Charlet, Katrin Rosenthal, Annika Lohoff, Falk W Heinz, Andreas Beck, Anne	2018	Addiction. Vol.113(10), 2018, pp. 1933-1950.
Clinical Psychology: Addiction	Alcohol use, aquatic injury, and unintentional drowning: A systematic literature review. [References].	Hamilton, Kyra Keech, Jacob J Peden, Amy E Hagger, Martin S	2018	Drug and Alcohol Review. Vol.37(6), 2018, pp. 752-773.
Clinical Psychology: Addiction	What do we know about the pharmacotheraputic management of insomnia in cannabis withdrawal: A systematic review. [References].	Zhand, Naista Milin, Robert	2018	The American Journal on Addictions. Vol.27(6), 2018, pp. 453-464.
Clinical Psychology: Addiction	A systematic review of psychosocial interventions in treatment of opioid addiction. [References].	Brown, Aaron R	2018	Journal of Social Work Practice in the Addictions. Vol.18(3), 2018, pp. 249-269.
Clinical Psychology: Addiction	In-play sports betting: A scoping study. [References].	Killick, Elizabeth A Griffiths, Mark D	2019	International Journal of Mental Health and Addiction. Vol.17(6), 2019, pp. 1456-1495.
Clinical Psychology: Addiction	AA attendance and abstinence for dually diagnosed patients: A meta-analytic review. [References].	Tonigan, J. Scott Pearson, Matthew R Magill, Molly Hagler, Kylee J	2018	Addiction. Vol.113(11), 2018, pp. 1970-1981.
Clinical Psychology: Addiction	Whole-of-community interventions to reduce population-level harms arising from alcohol and other drug use: A systematic review and meta-analysis. [References].	Stockings, Emily Bartlem, Kate Hall, Alix Hodder, Rebecca Gilligan, Conor Wiggers, John Sherker, Shauna Wolfenden, Luke	2018	Addiction. Vol.113(11), 2018, pp. 1984-2018.
Clinical Psychology: Addiction	Transcranial direct current stimulation for the treatment of addictions: A systematic review of clinical trials. [References].	Yadollahpour, Ali Yuan, Tifei	2018	Current Psychiatry Reviews. Vol.14(4), 2018, pp. 221-229.
Clinical Psychology: Addiction	Probability discounting and gambling: A meta-analysis. [References].	Kyonka, Elizabeth G. E Schutte, Nicola S	2018	Addiction. Vol.113(12), 2018, pp. 2173-2181.
Clinical Psychology: Addiction	Integrating smoking cessation care in alcohol and other drug treatment settings using an organizational change intervention: A systematic review. [References].	Skelton, Eliza Tzelepis, Flora Shakeshaft, Anthony Guillaumier, Ashleigh McCrabb, Sam Bonevski, Billie	2018	Addiction. Vol.113(12), 2018, pp. 2158-2172.
Clinical Psychology: Addiction	Cannabis use as a risk factor for psychotic-like experiences: A systematic review of non-clinical populations evaluated with the Community Assessment of Psychic Experiences. [References].	Ragazzi, Taciana C. C Shuhama, Rosana Menezes, Paulo R Del-Ben, Cristina M	2018	Early Intervention in Psychiatry. Vol.12(6), 2018, pp. 1013-1023.
Clinical Psychology: Addiction	Are digital interventions for smoking cessation in pregnancy effective? A systematic review and meta-analysis. [References].	Griffiths, Sarah Ellen Parsons, Joanne Naughton, Felix Fulton, Emily Anne Tombor, Ildiko Brown, Katherine E	2018	Health Psychology Review. Vol.12(4), 2018, pp. 333-356.
Clinical Psychology: Addiction	A quantification of the alcohol use-consequences association in college student and clinical populations: A large, multi-sample study. [References].	Prince, Mark A Pearson, Matthew R Bravo, Adrian J Montes, Kevin S	2018	The American Journal on Addictions. Vol.27(2), 2018, pp. 116-123.
Clinical Psychology: Addiction	Meta-analysis of aberrant post-error slowing in substance use disorder: Implications for behavioral adaptation and self-control. [References].	Sullivan, Ryan M Perlman, Greg Moeller, Scott J	2019	European Journal of Neuroscience. Vol.50(3), 2019, pp. 2467-2476.
Clinical Psychology: Addiction	Adolescents drink less: How, who and why? A review of the recent research literature. [References].	Pape, Hilde Rossow, Ingeborg Brunborg, Geir Scott	2018	Drug and Alcohol Review. Vol.37(Suppl 1), 2018, pp. S98-S114.
Clinical Psychology: Addiction	Alcohol mixed with energy drink (AMED): A critical review and meta-analysis. [References].	Verster, Joris C Benson, Sarah Johnson, Sean J Alford, Chris Godefroy, Samuel Benrejeb Scholey, Andrew	2018	Human Psychopharmacology: Clinical and Experimental. Vol.33(2), 2018, pp. 1-19.
Clinical Psychology: Addiction	Baclofen for alcohol use disorder-A systematic meta-analysis. [References].	Bschor, T Henssler, J Muller, M Baethge, C	2018	Acta Psychiatrica Scandinavica. Vol.138(3), 2018, pp. 232-242.
Clinical Psychology: Addiction	Compliance with ecological momentary assessment protocols in substance users: A meta-analysis. [References].	Jones, Andrew Remmerswaal, Danielle Verveer, Ilse Robinson, Eric Franken, Ingmar H. A Wen, Cheng K. Fred Field, Matt	2019	Addiction. Vol.114(4), 2019, pp. 609-619.
Clinical Psychology: Addiction	Alcohol use and burden for 195 countries and territories, 1990-2016: A systematic analysis for the Global Burden of Disease Study 2016. [References].	No authorship indicated	2018	The Lancet. Vol.392(10152), 2018, pp. 1015-1035.
Clinical Psychology: Addiction	Childhood neurodevelopment after prescription of maintenance methadone for opioid dependency in pregnancy: A systematic review and meta-analysis. [References].	Monnelly, Victoria J Hamilton, Ruth Chappell, Francesca M Mactier, Helen Boardman, James P	2019	Developmental Medicine & Child Neurology. Vol.61(7), 2019, pp. 750-760.
Clinical Psychology: Addiction	Baclofen: Its effectiveness in reducing harmful drinking, craving, and negative mood. A meta-analysis. [References].	Rose, Abigail K Jones, Andrew	2018	Addiction. Vol.113(8), 2018, pp. 1396-1406.
Clinical Psychology: Addiction	Medical marijuana laws and adolescent marijuana use in the United States: A systematic review and meta-analysis. [References].	Sarvet, Aaron L Wall, Melanie M Fink, David S Greene, Emily Le, Aline Boustead, Anne E Pacula, Rosalie Liccardo Keyes, Katherine M Cerda, Magdalena Galea, Sandro Hasin, Deborah S	2018	Addiction. Vol.113(6), 2018, pp. 1003-1016.
Clinical Psychology: Addiction	Neuropsychological interventions for decision-making in addiction: A systematic review. [References].	Verdejo-Garcia, Antonio Alcazar-Corcoles, Miguel A Albein-Urios, Natalia	2019	Neuropsychology Review. Vol.29(1), 2019, pp. 79-92.
Clinical Psychology: Addiction	Predictors of smoking cessation during pregnancy: A systematic review and meta-analysis. [References].	Riaz, Muhammad Lewis, Sarah Naughton, Felix Ussher, Michael	2018	Addiction. Vol.113(4), 2018, pp. 610-622.
Clinical Psychology: Addiction	All-cause and cause-specific mortality rates of patients treated for alcohol use disorders: A meta-analysis. [References].	Abdul-Rahman, Abdul-Kareem Card, Timothy R Grainge, Matthew J Fleming, Kate M	2018	Substance Abuse. Vol.39(4), 2018, pp. 509-517.
Clinical Psychology: Addiction	Spicing it up-Synthetic cannabinoid receptor agonists and psychosis-A systematic review. [References].	Hobbs, Melissa Kalk, Nicola J Morrison, Paul D Stone, James M	2018	European Neuropsychopharmacology. Vol.28(12), 2018, pp. 1289-1304.
Clinical Psychology: Addiction	The effect of laboratory manipulations of negative affect on alcohol craving and use: A meta-analysis. [References].	Bresin, Konrad Mekawi, Yara Verona, Edelyn	2018	Psychology of Addictive Behaviors. Vol.32(6), 2018, pp. 617-627.
Clinical Psychology: Addiction	Extended-release injectable naltrexone for opioid use disorder: A systematic review. [References].	Jarvis, Brantley P Holtyn, August F Subramaniam, Shrinidhi Tompkins, D. Andrew Oga, Emmanuel A Bigelow, George E Silverman, Kenneth	2018	Addiction. Vol.113(7), 2018, pp. 1188-1209.
Clinical Psychology: Addiction	Neuroimaging meta-analysis of cannabis use studies reveals convergent functional alterations in brain regions supporting cognitive control and reward processing. [References].	Yanes, Julio A Riedel, Michael C Ray, Kimberly L Kirkland, Anna E Bird, Ryan T Boeving, Emily R Reid, Meredith A Gonzalez, Raul Robinson, Jennifer L Laird, Angela R Sutherland, Matthew T	2018	Journal of Psychopharmacology. Vol.32(3), 2018, pp. 283-295.
Clinical Psychology: Addiction	The impact of the appetite-regulating, orexigenic peptide ghrelin on alcohol use disorders: A systematic review of preclinical and clinical data. [References].	Koopmann, Anne Schuster, Rilana Kiefer, Falk	2018	Biological Psychology. Vol.131 2018, pp. 14-30.
Clinical Psychology: Addiction	Treatment for opioid use and outcomes in older adults: A systematic literature review. [References].	Carew, Anne Marie Comiskey, Catherine	2018	Drug and Alcohol Dependence. Vol.182 2018, pp. 48-57.
Clinical Psychology: Addiction	Can a label help me drink in moderation? A review of the evidence on standard drink labelling. [References].	Wettlaufer, Ashley	2018	Substance Use & Misuse. Vol.53(4), 2018, pp. 585-595.
Clinical Psychology: Addiction	Kratom use and mental health: A systematic review. [References].	Swogger, Marc T Walsh, Zach	2018	Drug and Alcohol Dependence. Vol.183 2018, pp. 134-140.
Clinical Psychology: Addiction	Systematic review of combined pharmacotherapy for the treatment of alcohol use disorder in patients without comorbid conditions. [References].	Naglich, Andrew C Lin, Austin Wakhlu, Sidarth Adinoff, Bryon H	2018	CNS Drugs. Vol.32(1), 2018, pp. 13-31.
Clinical Psychology: Addiction	Study characteristics influence the efficacy of substance abuse treatments: A meta-analysis of medications for alcohol use disorder. [References].	Klemperer, Elias M Hughes, John R Naud, Shelly	2018	Drug and Alcohol Dependence. Vol.190 2018, pp. 229-234.
Clinical Psychology: Addiction	Smoking cessation among methadone-maintained patients: A meta-analysis. [References].	Yee, Anne Hoong, Moey Chee Joyce, Yong Chen Loh, Huai Seng	2018	Substance Use & Misuse. Vol.53(2), 2018, pp. 276-285.
Clinical Psychology: Addiction	Group-based treatment of opioid use disorder with buprenorphine: A systematic review. [References].	Sokol, Randi LaVertu, Amy E Morrill, Diana Albanese, Chiara Schuman-Olivier, Zev	2018	Journal of Substance Abuse Treatment. Vol.84 2018, pp. 78-87.
Clinical Psychology: Addiction	Duration of therapy - does it matter?: A systematic review and meta-regression of the duration of psychosocial treatments for alcohol use disorder. [References].	Schmidt, Lotte Kramer Bojesen, Anders Bo Nielsen, Anette Sogaard Andersen, Kjeld	2018	Journal of Substance Abuse Treatment. Vol.84 2018, pp. 57-67.
Clinical Psychology: Addiction	Systematic review of the Michigan Alcoholism Screening Test. [References].	Minnich, Amelia Erford, Bradley T Bardhoshi, Gerta Atalay, Zumra	2018	Journal of Counseling & Development. Vol.96(3), 2018, pp. 335-344.
Clinical Psychology: Addiction	Alcohol research with transgender populations: A systematic review and recommendations to strengthen future studies. [References].	Gilbert, Paul A Pass, Lauren E Keuroghlian, Alex S Greenfield, Tom K Reisner, Sari L	2018	Drug and Alcohol Dependence. Vol.186 2018, pp. 138-146.
Clinical Psychology: Addiction	Attentional bias in opioid users: A systematic review and meta-analysis. [References].	MacLean, R. Ross Sofuoglu, Mehmet Brede, Emily Robinson, Cendrine Waters, Andrew J	2018	Drug and Alcohol Dependence. Vol.191 2018, pp. 270-278.
Clinical Psychology: Addiction	White matter microstructure in fetal alcohol spectrum disorders: A systematic review of diffusion tensor imaging studies. [References].	Ghazi Sherbaf, Farzaneh Aarabi, Mohammad Hadi Hosein Yazdi, Meisam Haghshomar, Maryam	2019	Human Brain Mapping. Vol.40(3), 2019, pp. 1017-1036.
Clinical Psychology: Addiction	Cannabinoid hyperemesis syndrome: Review of the literature and of cases reported to the French addictovigilance network. [References].	Schreck, Benoit Wagneur, Nicolas Caillet, Pascal Gerardin, Marie Cholet, Jennyfer Spadari, Michel Authier, Nicolas Tournebize, Juliana Gaillard, Marion Serre, Anais Carton, Louise Pain, Stephanie Jolliet, Pascale Victorri-Vigneau, Caroline	2018	Drug and Alcohol Dependence. Vol.182 2018, pp. 27-32.
Clinical Psychology: Addiction	Prevalence of drug use among students in mainland China: A systematic review and meta-analysis for 2003-2013. [References].	Jia, Zhongwei Jin, Yuanyuan Zhang, Lingling Wang, Ziyun Lu, Zuhong	2018	Drug and Alcohol Dependence. Vol.186 2018, pp. 201-206.
Clinical Psychology: Addiction	The source and diversion of pharmaceutical drugs for non-medical use: A systematic review and meta-analysis. [References].	Hulme, Shann Bright, David Nielsen, Suzanne	2018	Drug and Alcohol Dependence. Vol.186 2018, pp. 242-256.
Clinical Psychology: Addiction	Genetic correlation of antisocial behaviour with alcohol, nicotine, and cannabis use. [References].	Tielbeek, Jorim J Vink, Jacqueline M Polderman, Tinca J. C Popma, Arne Posthuma, Danielle Verweij, Karin J. H	2018	Drug and Alcohol Dependence. Vol.187 2018, pp. 296-299.
Clinical Psychology: Addiction	A meta-analysis of longitudinal associations between substance use and interpersonal attachment security. [References].	Fairbairn, Catharine E Briley, Daniel A Kang, Dahyeon Fraley, R. Chris Hankin, Benjamin L Ariss, Talia	2018	Psychological Bulletin. Vol.144(5), 2018, pp. 532-555.
Clinical Psychology: Addiction	Prevalence of cannabis use among medical students: A systematic review and meta-analysis. [References].	Papazisis, Georgios Siafis, Spyridon Tsakiridis, Ioannis Koulas, Ioannis Dagklis, Themistoklis Kouvelas, Dimitrios	2018	Substance Abuse: Research and Treatment. Vol.12 2018, ArtID 1178221818805977.
Clinical Psychology: Addiction	Culturally adapted substance use interventions for Latino adolescents: A systematic review and meta-analysis. [References].	Hernandez Robles, Eden Maynard, Brandy R Salas-Wright, Christopher P Todic, Jelena	2018	Research on Social Work Practice. Vol.28(7), 2018, pp. 789-801.
Clinical Psychology: Addiction	Effectiveness of pharmacological or psychological interventions for smoking cessation in smokers with major depression or depressive symptoms: A systematic review of the literature. [References].	Aldi, Giulia A Bertoli, Giuly Ferraro, Francesca Pezzuto, Aldo Cosci, Fiammetta	2018	Substance Abuse. Vol.39(3), 2018, pp. 289-306.
Clinical Psychology: Addiction	Meta-analysis update of association between dopamine transporter SLC6A3 gene polymorphism and smoking cessation. [References].	Choi, Hye Duck Shin, Wan Gyoon	2018	Journal of Health Psychology. Vol.23(9), 2018, pp. 1250-1257.
Clinical Psychology: Addiction	Decriminalization of drug use. [References].	Vicknasingam, Balasingam Narayanan, Suresh Singh, Darshan Chawarski, Marek	2018	Current Opinion in Psychiatry. Vol.31(4), 2018, pp. 300-305.
Clinical Psychology: Addiction	Poly-drug use of prescription medicine among people with opioid use disorder in China: A systematic review and meta-analysis. [References].	Wang, Tongyu Ma, Jun Wang, Rujia Liu, Zhimin Shi, Jie Lu, Lin Bao, Yanping	2018	Substance Use & Misuse. Vol.53(7), 2018, pp. 1117-1127.
Clinical Psychology: Addiction	Systematic review of clinician-reported barriers to provision of smoking cessation interventions in hospital inpatient settings. [References].	Sharpe, Tom Alsahlanee, Ali Ward, Ken D Doyle, Frank	2018	Journal of Smoking Cessation. Vol.13(4), 2018, pp. 233-243.
Clinical Psychology: Addiction	The clinical efficacy of mindfulness-based treatments for alcohol and drugs use disorders: A meta-analytic review of randomized and nonrandomized controlled trials. [References].	Cavicchioli, Marco Movalli, Mariagrazia Maffei, Cesare	2018	European Addiction Research. Vol.24(3), 2018, pp. 137-162.
Clinical Psychology: Addiction	Behavior change techniques used in digital behavior change interventions to reduce excessive alcohol consumption: A meta-regression. [References].	Garnett, Claire V Crane, David Brown, Jamie Kaner, Eileen F. S Beyer, Fiona R Muirhead, Colin R Hickman, Matthew Beard, Emma Redmore, James de Vocht, Frank Michie, Susan	2018	Annals of Behavioral Medicine. Vol.52(6), 2018, pp. 530-543.
Clinical Psychology: Addiction	What proportion of people who try one cigarette become daily smokers? A meta-analysis of representative surveys. [References].	Birge, Max Duffy, Stephen Miler, Joanna Astrid Hajek, Peter	2018	Nicotine & Tobacco Research. Vol.20(12), 2018, pp. 1427-1433.
Clinical Psychology: Addiction	The cholinergic system as a treatment target for opioid use disorder. [References].	Jensen, Kevin P DeVito, Elise E Yip, Sarah Carroll, Kathleen M Sofuoglu, Mehmet	2018	CNS Drugs. Vol.32(11), 2018, pp. 981-996.
Clinical Psychology: Addiction	The impact of patient characteristics and postoperative opioid exposure on prolonged postoperative opioid use: An integrative review. [References].	Lanzillotta, Jennifer A Clark, Angela Starbuck, Edith Kean, Emily B Kalarchian, Melissa	2018	Pain Management Nursing. Vol.19(5), 2018, pp. 535-548.
Clinical Psychology: Addiction	Policy implications and research recommendations: A review of Hookah use among US college students. [References].	Fevrier, Bradley Vidourek, Rebecca A Privitera, Pauline	2018	Journal of Community Health: The Publication for Health Promotion and Disease Prevention. Vol.43(5), 2018, pp. 1012-1018.
Clinical Psychology: Addiction	Who uses self-exclusion to regulate problem gambling? A systematic literature review. [References].	Motka, Franziska Grune, Bettina Sleczka, Pawel Braun, Barbara Ornberg, Jenny Cisneros Kraus, Ludwig	2018	Journal of Behavioral Addictions. Vol.7(4), 2018, pp. 903-916.
Clinical Psychology: Addiction	Contingency management versus psychotherapy for prenatal smoking cessation: A meta-analysis of randomized controlled trials. [References].	Wilson, Sarah M Newins, Amie R Medenblik, Alyssa M Kimbrel, Nathan A Dedert, Eric A Hicks, Terrell A Neal, Lydia C Beckham, Jean C Calhoun, Patrick S	2018	Women's Health Issues. Vol.28(6), 2018, pp. 514-523.
Clinical Psychology: Addiction	Anticonvulsants as monotherapy or adjuncts to treat alcohol withdrawal: A systematic review. [References].	Chhatlani, Aarti Farheen, Syeda Arshiya Manikkara, Geetha Jakkam, Madhuri DeOreo, Elizabeth Tampi, Rajesh	2018	Annals of Clinical Psychiatry. Vol.30(4), 2018, pp. 312-325.
Clinical Psychology: Addiction	A meta-analysis of the association between substance use and emerging adult development using the IDEA scale. [References].	Davis, Jordan P Dumas, Tara M Briley, Daniel A Sussman, Steve	2018	The American Journal on Addictions. Vol.27(3), 2018, pp. 166-176.
Clinical Psychology: Addiction	Cognitive biases in cannabis, opioid, and stimulant disorders: A systematic review. [References].	Zhang, Melvyn W. B Ying, Jiangbo Wing, Tracey Song, Guo Fung, Daniel S. S Smith, Helen E	2018	Frontiers in Psychiatry. Vol.9 2018, ArtID 376.
Clinical Psychology: Addiction	Effects of medication assisted treatment (MAT) for opioid use disorder on functional outcomes: A systematic review. [References].	Maglione, Margaret A Raaen, Laura Chen, Christine Azhar, Gulrez Shahidinia, Nima Shen, Mimi Maksabedian, Ervant Shanman, Roberta M Newberry, Sydne Hempel, Susanne	2018	Journal of Substance Abuse Treatment. Vol.89 2018, pp. 28-51.
Clinical Psychology: Addiction	Psychosocial interventions in stimulant use disorders: A systematic review and qualitative synthesis of randomized controlled trials. [References].	De Giorgi, Riccardo Cassar, Carolina D'Alo, Gian Loreto Ciabattini, Marco Minozzi, Silvia Economou, Alexis Tambelli, Renata Lucchese, Franco Saulle, Rosella Amato, Laura Janiri, Luigi De Crescenzo, Franco	2018	Rivista di Psichiatria. Vol.53(5), 2018, pp. 233-255.
Clinical Psychology: Addiction	A systematic review investigating the impact of modified varenicline regimens on smoking cessation. [References].	Drovandi, Aaron D Teague, Peta-Ann Glass, Beverley D Malau-Aduli, Bunmi	2018	Journal of Smoking Cessation. Vol.13(1), 2018, pp. 44-54.
Clinical Psychology: Addiction	Naloxone effectiveness: A systematic review. [References].	Chimbar, Lisa Moleta, Yvette	2018	Journal of Addictions Nursing. Vol.29(3), 2018, pp. 167-171.
Clinical Psychology: Addiction	Alcohol industry corporate social responsibility initiatives and harmful drinking: A systematic review. [References].	Mialon, Melissa McCambridge, Jim	2018	European Journal of Public Health. Vol.28(4), 2018, pp. 664-673.
Clinical Psychology: Addiction	Smoking cessation for smokers not ready to quit: Meta-analysis and cost-effectiveness analysis. [References].	Ali, Ayesha Kaplan, Cameron M Derefinko, Karen J Klesges, Robert C	2018	American Journal of Preventive Medicine. Vol.55(2), 2018, pp. 253-262.
Clinical Psychology: Addiction	Dual use of electronic cigarettes and classic cigarettes: A systematic review. [References].	Maglia, Marilena Caponnetto, Pasquale Di Piazza, Jennifer La Torre, Dwayne Polosa, Riccardo	2018	Addiction Research & Theory. Vol.26(4), 2018, pp. 330-338.
Clinical Psychology: Addiction	A systematic review of community-based interventions to improve oral chronic disease medication regimen adherence among individuals with substance use disorder. [References].	Clements, Karen M Hydery, Tasmina Tesell, Mark A Greenwood, Bonnie C Angelini, Michael C	2018	Drug and Alcohol Dependence. Vol.188 2018, pp. 141-152.
Clinical Psychology: Addiction	Exploring the role of low-frequency and rare exonic variants in alcohol and tobacco use. [References].	Marees, Andries T Hammerschlag, Anke R Bastarache, Lisa de Kluiver, Hilde Vorspan, Florence van den Brink, Wim Smit, Dirk J Denys, Damiaan Gamazon, Eric R Li-Gao, Ruifang Breetvelt, Elemi J de Groot, Mark C. H Galesloot, Tessel E Vermeulen, Sita H Poppelaars, Jan L Souverein, Patrick C Keeman, Renske de Mutsert, Renee Noordam, Raymond Rosendaal, Frits R Stringa, Najada Mook-Kanamori, Dennis O Vaa…	2018	Drug and Alcohol Dependence. Vol.188 2018, pp. 94-101.
Clinical Psychology: Addiction	Web- and text-based interventions for smoking cessation: Meta-analysis and meta-regression. [References].	Crocamo, Cristina Carretta, Daniele Ferri, Marica Dias, Sonia Bartoli, Francesco Carra, Giuseppe	2018	Drugs: Education, Prevention & Policy. Vol.25(3), 2018, pp. 207-216.
Clinical Psychology: Addiction	Efficacy of ketamine in the treatment of substance use disorders: A systematic review. [References].	Jones, Jennifer L Mateus, Camilo F Malcolm, Robert J Brady, Kathleen T Back, Sudie E	2018	Frontiers in Psychiatry. Vol.9 2018, ArtID 277.
Clinical Psychology: Addiction	Prevalence of deliberate self-harm among Chinese patients with heroin dependence: A meta-analysis. [References].	Zhong, Bao-Liang Xu, Yan-Min Xie, Wu-Xiang Chen, Wen-Cai Lu, Jin	2018	Frontiers in Psychiatry. Vol.9 2018, ArtID 325.
Clinical Psychology: Addiction	Electronically-delivered interventions to reduce cannabis use in adolescents: A systematic review. [References].	Asuzu, Kammarauche Matin, Asna Van Noord, Megan Onigu-Otite, Edore	2018	Adolescent Psychiatry. Vol.8(3), 2018, pp. 195-213.
Clinical Psychology: Addiction	A systematic review of the efficacy of cannabinoid agonist replacement therapy for cannabis withdrawal symptoms. [References].	Werneck, Maira Aguiar Kortas, Guilherme Trevizan de Andrade, Arthur Guerra Castaldelli-Maia, Joao Mauricio	2018	CNS Drugs. Vol.32(12), 2018, pp. 1113-1129.
Clinical Psychology: Addiction	A systematic review of interventions targeting men's alcohol use and family relationships in low- and middle-income countries. [References].	Giusto, Ali Puffer, Eve	2018	Global Mental Health. Vol.5 2018, ArtID e10.
Clinical Psychology: Addiction	Quality assurance in drug demand reduction in European countries: An overview. [References].	Ferri, Marica Dias, Sonia Bo, Alessandra Ballotta, Danilo Simon, Roland Carra, Giuseppe	2018	Drugs: Education, Prevention & Policy. Vol.25(2), 2018, pp. 198-204.
Clinical Psychology: Addiction	Cognitive-behavioral therapies for young people in outpatient treatment for nonopioid drug use. [References].	Filges, Trine Jorgensen, Anne-Marie Klint	2018	Research on Social Work Practice. Vol.28(3), 2018, pp. 363-385.
Clinical Psychology: Addiction	Meta-analysis of genetic influences on initial alcohol sensitivity. [References].	Edwards, Alexis C Deak, Joseph D Gizer, Ian R Lai, Dongbing Chatzinakos, Chris Wilhelmsen, Kirk P Lindsay, Jonathan Heron, Jon Hickman, Matthew Webb, Bradley T Bacanu, Silviu-Alin Foroud, Tatiana M Kendler, Kenneth S Dick, Danielle M Schuckit, Marc A	2018	Alcoholism: Clinical and Experimental Research. Vol.42(12), 2018, pp. 2349-2359.
Clinical Psychology: Addiction	The recovery from alcohol consumption: Analysis of the construct of relapse. [References].	Reyes-Huerta, Hugo E Vacio, Angeles Pedroza, Francisco Salazar, Martha Martinez, Kalina	2018	International Journal of Psychological Research. Vol.11(1), 2018, pp. 70-82.
Clinical Psychology: Addiction	The global burden of disease attributable to alcohol and drug use in 195 countries and territories, 1990-2016: A systematic analysis for the global burden of disease study 2016. [References].		2018	The Lancet Psychiatry. Vol.5(12), 2018, pp. 987-1012.
Clinical Psychology: Addiction	Interpreting interaction effects in estimates of the risk of traffic injury associated with the use of illicit drugs. [References].	Elvik, Rune	2018	Accident Analysis and Prevention. Vol.113 2018, pp. 224-235.
Clinical Psychology: Addiction	Brain-derived neurotrophic factor in substance use disorders: A systematic review and meta-analysis. [References].	Ornell, Felipe Hansen, Fernanda Schuch, Felipe Barreto Rebelatto, Fernando Pezzini Tavares, Ana Laura Scherer, Juliana Nichterwitz Valerio, Andrei Garziera Pechansky, Flavio Paim Kessler, Felix Henrique von Diemen, Lisia	2018	Drug and Alcohol Dependence. Vol.193 2018, pp. 91-103.
Clinical Psychology: Addiction	Smokers' understandings of addiction to nicotine and tobacco: A systematic review and interpretive synthesis of quantitative and qualitative research. [References].	Pfeffer, Daniel Wigginton, Britta Gartner, Coral Morphett, Kylie	2018	Nicotine & Tobacco Research. Vol.20(9), 2018, pp. 1038-1046.
Clinical Psychology: Addiction	Identification and evaluation of neuropsychological tools used in the assessment of alcohol-related cognitive impairment: A systematic review. [References].	Heirene, Robert John, Bev Roderique-Davies, Gareth	2018	Frontiers in Psychology. Vol.9 2018, ArtID 2618.
Clinical Psychology: Addiction	Mental and physical health correlates of discrimination against people who inject drugs:A systematic review. [References].	Cruz, Camila Couto E Salom, Caroline Maravilla, Joemer Alati, Rosa	2018	Journal of Studies on Alcohol and Drugs. Vol.79(3), 2018, pp. 350-360.
Clinical Psychology: Addiction	The methodological quality and effectiveness of technology-based smoking cessation interventions for disadvantaged groups: A systematic review and meta-analysis. [References].	Boland, Veronica C Stockings, Emily A Mattick, Richard P McRobbie, Hayden Brown, Jamie Courtney, Ryan J	2018	Nicotine & Tobacco Research. Vol.20(3), 2018, pp. 276-285.
Clinical Psychology: Addiction	Harm from known others' drinking by relationship proximity to the harmful drinker and gender: A meta-analysis across 10 countries. [References].	Stanesby, Oliver Callinan, Sarah Graham, Kathryn Wilson, Ingrid M Greenfield, Thomas K Wilsnack, Sharon C Hettige, Siri Hanh, Hoang Thi My Siengsounthone, Latsamy Waleewong, Orratai Laslett, Anne-Marie	2018	Alcoholism: Clinical and Experimental Research. Vol.42(9), 2018, pp. 1693-1703.
Clinical Psychology: Addiction	Effect of choline supplementation on neurological, cognitive, and behavioral outcomes in offspring arising from alcohol exposure during development: A quantitative systematic review of clinical and preclinical studies. [References].	Akison, Lisa K Kuo, Jenny Reid, Natasha Boyd, Roslyn N Moritz, Karen M	2018	Alcoholism: Clinical and Experimental Research. Vol.42(9), 2018, pp. 1591-1611.
Clinical Psychology: Addiction	Trends in adult alcohol use and binge drinking in the early 21st-Century United States: A meta-analysis of 6 national survey series. [References].	Grucza, Richard A Sher, Kenneth J Kerr, William C Krauss, Melissa J Lui, Camillia K McDowell, Yoanna E Hartz, Sarah Virdi, Gurpal Bierut, Laura J	2018	Alcoholism: Clinical and Experimental Research. Vol.42(10), 2018, pp. 1939-1950.
Clinical Psychology: Addiction	Acceptability and feasibility of naloxone prescribing in primary care settings: A systematic review. [References].	Behar, Emily Bagnulo, Rita Coffin, Phillip O	2018	Preventive Medicine: An International Journal Devoted to Practice and Theory. Vol.114 2018, pp. 79-87.
Clinical Psychology: Addiction	Fetal Alcohol Spectrum Disorder and the criminal justice system: A systematic literature review. [References].	Flannigan, Katherine Pei, Jacqueline Stewart, Michelle Johnson, Alexandra	2018	International Journal of Law and Psychiatry. Vol.57 2018, pp. 42-52.
Clinical Psychology: Addiction	Parent-based interventions on adolescent alcohol use outcomes: A systematic review and meta-analysis. [References].	Bo, Ai Hai, Audrey Hang Jaccard, James	2018	Drug and Alcohol Dependence. Vol.191 2018, pp. 98-109.
Clinical Psychology: Addiction	E-cigarettes-an unintended illicit drug delivery system. [References].	Breitbarth, Andreas K Morgan, Jody Jones, Alison L	2018	Drug and Alcohol Dependence. Vol.192 2018, pp. 98-111.
Clinical Psychology: Addiction	The importance of considering polysubstance use: Lessons from cocaine research. [References].	Liu, Yiyang Williamson, Victoria Setlow, Barry Cottler, Linda B Knackstedt, Lori A	2018	Drug and Alcohol Dependence. Vol.192 2018, pp. 16-28.
Clinical Psychology: Addiction	Insomnia in alcohol-dependent patients: Prevalence, risk factors and acamprosate effect: An individual patient data meta-analysis. [References].	Perney, Pascal Lehert, Philippe	2018	Alcohol and Alcoholism. Vol.53(5), 2018, pp. 611-618.
Clinical Psychology: Addiction	On the risk of dependence on gabapentinoids. [German]. [References].	Bonnet, Udo Scherbaum, Norbert	2018	Fortschritte der Neurologie, Psychiatrie. Vol.86(2), 2018, pp. 82-105.
Clinical Psychology: Addiction	Bio-psycho-social characteristics and therapeutic aspects of methamphetamine-dependent women-Gender specific results of a systematic literature search. [German]. [References].	Neumann, Stefanie Soyka, Michael Franke, Andreas G	2018	PPmP: Psychotherapie Psychosomatik Medizinische Psychologie. Vol.68(7), 2018, pp. 281-289.
Clinical Psychology: Addiction	Efficacy, tolerability, and safety of low-dose and high-dose baclofen in the treatment of alcohol dependence: A systematic review and meta-analysis. [References].	Pierce, Mimi Sutterland, Arjen Beraha, Esther M Morley, Kirsten van den Brink, Wim	2018	European Neuropsychopharmacology. Vol.28(7), 2018, pp. 795-806.
Clinical Psychology: Addiction	Gender and cultural adaptations for diversity: A systematic review of alcohol and substance abuse interventions for Latino males. [References].	Valdez, Luis A Flores, Melissa Ruiz, John Oren, Eyal Carvajal, Scott Garcia, David O	2018	Substance Use & Misuse. Vol.53(10), 2018, pp. 1608-1623.
Clinical Psychology: Addiction	Changing collective social norms in favour of reduced harmful use of alcohol: A review of reviews. [References].	Anderson, Peter Jane-Llopis, Eva Hasan, Omer Syed Muhammad Rehm, Jurgen	2018	Alcohol and Alcoholism. Vol.53(3), 2018, pp. 326-332.
Clinical Psychology: Addiction	The effect of brief interventions for alcohol among people with comorbid mental health conditions: A systematic review of randomized trials and narrative synthesis. [References].	Boniface, Sadie Malet-Lambert, Isabella Coleman, Rachel Deluca, Paolo Donoghue, Kim Drummond, Colin Khadjesari, Zarnie	2018	Alcohol and Alcoholism. Vol.53(3), 2018, pp. 282-293.
Clinical Psychology: Addiction	Treatment of alcohol-induced psychotic disorder (alcoholic hallucinosis)-A systematic review. [References].	Masood, Barkat Lepping, Peter Romanov, Dmitry Poole, Rob	2018	Alcohol and Alcoholism. Vol.53(3), 2018, pp. 259-267.
Clinical Psychology: Addiction	A systematic review of neuropsychological studies involving young binge drinkers. [References].	Carbia, Carina Lopez-Caneda, Eduardo Corral, Montserrat Cadaveira, Fernando	2018	Neuroscience and Biobehavioral Reviews. Vol.90 2018, pp. 332-349.
Clinical Psychology: Addiction	Meta-analysis of the association of alcohol-related social media use with alcohol consumption and alcohol-related problems in adolescents and young adults. [References].	Curtis, Brenda L Lookatch, Samantha J Ramo, Danielle E McKay, James R Feinn, Richard S Kranzler, Henry R	2018	Alcoholism: Clinical and Experimental Research. Vol.42(6), 2018, pp. 978-986.
Clinical Psychology: Addiction	Identifying viable theoretical frameworks with essential parameters for real-time and real world alcohol craving research: A systematic review of craving models. [References].	van Lier, Hendrika G Pieterse, Marcel E Schraagen, Jan Maarten C Postel, Marloes G Vollenbroek-Hutten, Miriam M. R de Haan, Hein A Noordzij, Matthijs L	2018	Addiction Research & Theory. Vol.26(1), 2018, pp. 35-51.
Clinical Psychology: Addiction	Meta-analyses of externalizing disorders: Genetics or prenatal alcohol exposure? [References].	Wetherill, Leah Foroud, Tatiana Goodlett, Charles	2018	Alcoholism: Clinical and Experimental Research. Vol.42(1), 2018, pp. 162-172.
Clinical Psychology: Addiction	Residual effects of cannabis use in adolescent and adult brains-A meta-analysis of fMRI studies. [References].	Blest-Hopley, Grace Giampietro, Vincent Bhattacharyya, Sagnik	2018	Neuroscience and Biobehavioral Reviews. Vol.88 2018, pp. 26-41.
Clinical Psychology: Addiction	Policy and prevention approaches for disordered and hazardous gaming and Internet use: An international perspective. [References].	King, Daniel L Delfabbro, Paul H Doh, Young Yim Wu, Anise M. S Kuss, Daria J Pallesen, Stale Mentzoni, Rune Carragher, Natacha Sakuma, Hiroshi	2018	Prevention Science. Vol.19(2), 2018, pp. 233-249.
Clinical Psychology: Addiction	Large variation in measures used to assess outcomes of opioid dependence treatment: A systematic review of longitudinal observational studies. [References].	Wiessing, Lucas Ferri, Marica Darke, Shane Simon, Roland Griffiths, Paul	2018	Drug and Alcohol Review. Vol.37(Suppl 1), 2018, pp. S323-S338.
Clinical Psychology: Addiction	For whom do parenting interventions to prevent adolescent substance use work? [References].	Garcia-Huidobro, Diego Doty, Jennifer L Davis, Laurel Borowsky, Iris W Allen, Michele L	2018	Prevention Science. Vol.19(4), 2018, pp. 570-578.
Clinical Psychology: Addiction	Efficacy of extensive intervention models for substance use disorders: A systematic review. [References].	Simoneau, Helene Kamgang, Ervane Tremblay, Joel Bertrand, Karine Brochu, Serge Fleury, Marie-Josee	2018	Drug and Alcohol Review. Vol.37(Suppl 1), 2018, pp. S246-S262.
Clinical Psychology: Addiction	Maintaining abstinence from smoking after a period of enforced abstinence-Systematic review, meta-analysis and analysis of behaviour change techniques with a focus on mental health. [References].	Brose, L. S Simonavicius, E McNeill, A	2018	Psychological Medicine. Vol.48(4), 2018, pp. 669-678.
Clinical Psychology: Addiction	Needle and syringe programmes and opioid substitution therapy for preventing HCV transmission among people who inject drugs: Findings from a Cochrane Review and meta-analysis. [References].	Platt, Lucy Minozzi, Silvia Reed, Jennifer Vickerman, Peter Hagan, Holly French, Clare Jordan, Ashly Degenhardt, Louisa Hope, Vivian Hutchinson, Sharon Maher, Lisa Palmateer, Norah Taylor, Avril Bruneau, Julie Hickman, Matthew	2018	Addiction. Vol.113(3), 2018, pp. 545-563.
Clinical Psychology: Addiction	Sex hormones in alcohol consumption: A systematic review of evidence. [References].	Erol, Almila Ho, Ada M. -C Winham, Stacey J Karpyak, Victor M	2019	Addiction Biology. Vol.24(2), 2019, pp. 157-169.
Clinical Psychology: Addiction	Using Bayes factors to evaluate evidence for no effect: Examples from the sips project. [References].	Dienes, Zoltan Coulton, Simon Heather, Nick	2018	Addiction. Vol.113(2), 2018, pp. 240-246.
Clinical Psychology: Addiction	How do we determine the impact of e-cigarettes on cigarette smoking cessation or reduction? Review and recommendations for answering the research question with scientific rigor. [References].	Villanti, Andrea C Feirman, Shari P Niaura, Raymond S Pearson, Jennifer L Glasser, Allison M Collins, Lauren K Abrams, David B	2018	Addiction. Vol.113(3), 2018, pp. 391-404.
Clinical Psychology: Addiction	Pharmacologically controlled drinking in the treatment of alcohol dependence or alcohol use disorders: A systematic review with direct and network meta-analyses on nalmefene, naltrexone, acamprosate, baclofen and topiramate. [References].	Palpacuer, Clement Duprez, Renan Huneau, Alexandre Locher, Clara Boussageon, Remy Laviolle, Bruno Naudet, Florian	2018	Addiction. Vol.113(2), 2018, pp. 220-237.
Clinical Psychology: Addiction	Mindfulness, acceptance and defusion strategies in smokers: A systematic review of laboratory studies. [References].	Serfaty, Shirley Gale, Grace Beadman, Matthew Froeliger, Brett Kamboj, Sunjeev K	2018	Mindfulness. Vol.9(1), 2018, pp. 44-58.
Clinical Psychology: Addiction	Epidemiology of alcohol consumption and related problems in Latin American countries: Contributions of psychology. [References].	Cremonte, Mariana Biscarra, Maria Ayelen Conde, Karina Cherpitel, Cheryl J	2018	International Journal of Psychology. Vol.53(4), 2018, pp. 245-252.
Clinical Psychology: Addiction	Do what you say and say what you are going to do: A preliminary meta-analysis of client change and sustain talk subtypes in motivational interviewing. [References].	Magill, Molly Bernstein, Michael H Hoadley, Ariel Borsari, Brian Apodaca, Timothy R Gaume, Jacques Tonigan, J. Scott	2019	Psychotherapy Research. Vol.29(7), 2019, pp. 860-869.
Clinical Psychology: Addiction	Interventions to reduce stigma related to people who use drugs: Systematic review. [References].	Tostes, Joanna Goncalves de Andrade Dias, Rafaela Toledo Reis, Andressa Aparecida da Silva da Silveira, Pollyanna Santos Ronzani, Telmo Mota	2020	Paideia. Vol.30 2020, ArtID e3022.
Clinical Psychology: Addiction	Systematic review and meta-analysis to assess the safety of bupropion and varenicline in pregnancy. [References].	Turner, Emily Jones, Matthew Vaz, Luis R Coleman, Tim	2019	Nicotine & Tobacco Research. Vol.21(8), 2019, pp. 1001-1010.
Clinical Psychology: Addiction	Naswar (smokeless tobacco) use and the risk of oral cancer in Pakistan: A systematic review with meta-analysis. [References].	Khan, Zohaib Suliankatchi, Rizwan Abdulkader Heise, Thomas L Dreger, Steffen	2019	Nicotine & Tobacco Research. Vol.21(1), 2019, pp. 32-40.
Clinical Psychology: Addiction	E-cigarette marketing and communication: How e-cigarette companies market e-cigarettes and the public engages with e-cigarette information. [References].	Collins, Lauren Glasser, Allison M Abudayyeh, Haneen Pearson, Jennifer L Villanti, Andrea C	2019	Nicotine & Tobacco Research. Vol.21(1), 2019, pp. 14-24.
Clinical Psychology: Depression	A systematic review of somatic symptoms in women with depression or depressive symptoms: Do race or ethnicity matter? [References].	Lara-Cinisomo, Sandraluz Akinbode, Tanitoluwa Demilade Wood, Jayme	2020	Journal of Women's Health. Vol.29(10), 2020, pp. 1273-1282.
Clinical Psychology: Depression	Exergames and depressive symptoms in older adults: A systematic review. [References].	Drazich, Brittany F LaFave, Sarah Crane, Breanna M Szanton, Sarah L Carlson, Michelle C Budhathoki, Chakra Taylor, Janiece L	2020	Games for Health. Vol.9(5), 2020, pp. 339-345.
Clinical Psychology: Depression	Recurrence of mania or depression among adult bipolar patients who continued using lithium: A single-group summary meta-analysis of randomized trials. [References].	Kishi, Taro Sakuma, Kenji Okuya, Makoto Matsuda, Yuki Esumi, Satoru Hashimoto, Yasuhiko Hatano, Masakazu Miyake, Nobumi Miura, Itaru Miyahara, Kengo Fujita, Kiyoshi Kawashima, Kunihiro Mishima, Kazuo Iwata, Nakao	2020	Journal of Clinical Psychopharmacology. Vol.40(5), 2020, pp. 468-474.
Clinical Psychology: Depression	A systematic review of culturally adapted behavioral activation treatments for depression. [References].	Lehmann, David C Bordlein, Christoph	2020	Research on Social Work Practice. Vol.30(6), 2020, pp. 688-702.
Clinical Psychology: Depression	Postpartum depression in fathers and associated risk factors: A systematic review. [References].	Tarsuslu, Bedia Durat, Gulgun Altinkaynak, Sevin	2020	Turk Psikiyatri Dergisi. Vol.31(4), 2020, pp. 280-289.
Clinical Psychology: Depression	Efficacy of psychological interventions on depression anxiety and somatization in migrants: A meta-analysis. [References].	Sambucini, Daniela Aceto, Paola Begotaraj, Edvaldo Lai, Carlo	2020	Journal of Immigrant and Minority Health. Vol.22(6), 2020, pp. 1320-1346.
Clinical Psychology: Depression	Prevalence of depression and burden among informal care-givers of people with dementia: a meta-analysis. [References].	Collins, Rebecca N Kishita, Naoko	2020	Ageing & Society. Vol.40(11), 2020, pp. 2355-2392.
Clinical Psychology: Depression	The neurophysiological and psychological mechanisms of qigong as a treatment for depression: A systematic review and meta-analysis. [References].	So, Wendy Wing Yan Cai, Shuhe Yau, Suk Yu Tsang, Hector Wing Hong	2019	Frontiers in Psychiatry. Vol.10 2019, ArtID 820.
Clinical Psychology: Depression	Effective interventions for depressive symptoms among caregivers of people with dementia: A systematic review and meta-analysis. [References].	Lee, Mijung Ryoo, Ji Hoon Chung, Mihee Anderson, Joel G Rose, Karen Williams, Ishan C	2020	Dementia: The International Journal of Social Research and Practice. Vol.19(7), 2020, pp. 2368-2398.
Clinical Psychology: Depression	Does depression increase the risk of dementia? Updated meta-analysis of prospective studies. [Spanish]. [References].	Santabarbara, Javier Villagrasa, Beatriz Gracia-Garcia, Patricia	2020	Actas Espanolas de Psiquiatria. Vol.48(4), 2020, pp. 169-180.
Clinical Psychology: Depression	What works and what doesn't work? A systematic review of digital mental health interventions for depression and anxiety in young people. [References].	Garrido, Sandra Millington, Chris Cheers, Daniel Boydell, Katherine Schubert, Emery Meade, Tanya Nguyen, Quang Vinh	2019	Frontiers in Psychiatry. Vol.10 2019, ArtID 759.
Clinical Psychology: Depression	Impaired social cognition in bipolar disorder: A meta-analysis of Theory of Mind in euthymic patients. [References].	de Siqueira Rotenberg, Luisa Beraldi, Gabriel Henrique Belizario, Gabriel Okawa Lafer, Beny	2020	Australian and New Zealand Journal of Psychiatry. Vol.54(8), 2020, pp. 783-796.
Clinical Psychology: Depression	Omega-3 fatty acids for the treatment of depressive disorders in children and adolescents: A meta-analysis of randomized placebo-controlled trials. [References].	Zhang, Li Liu, Huan Kuang, Li Meng, Huaqing Zhou, Xinyu	2019	Child and Adolescent Psychiatry and Mental Health. Vol.13 2019, ArtID 36.
Clinical Psychology: Depression	Inequalities in the economic consequences of depression and anxiety in Europe: A systematic scoping review. [References].	Linder, Anna Gerdtham, Ulf-G Trygg, Nadja Fritzell, Sara Saha, Sanjib	2020	European Journal of Public Health. Vol.30(4), 2020, pp. 767-777.
Clinical Psychology: Depression	What do 30 years of randomized trials tell us about how psychotherapy improves youth depression? A systematic review of candidate mediators. [References].	Ng, Mei Yi DiVasto, Katherine A Cootner, Samantha Gonzalez, Nazc-a-ru Weisz, John R	2020	Clinical Psychology: Science and Practice. 2020, pp. No Pagination Specified.
Clinical Psychology: Depression	Screening for depression and anxiety among patients with acute coronary syndrome in acute care settings: A scoping review. [References].	Marin, Tania S Walsh, Sandra May, Nikki Jones, Martin Gray, Richard Muir-Cochrane, Eimear Clark, Robyn A	2020	JBI Evidence Synthesis. Vol.18(9), 2020, pp. 1932-1969.
Clinical Psychology: Depression	Locations for noninvasive brain stimulation in treating depressive disorders: A combination of meta-analysis and resting-state functional connectivity analysis. [References].	Zhang, Binlong Liu, Jiao Bao, Tuya Wilson, Georgia Park, Joel Zhao, Bingcong Kong, Jian	2020	Australian and New Zealand Journal of Psychiatry. Vol.54(6), 2020, pp. 582-590.
Clinical Psychology: Depression	Socio-emotional determinants of depressive symptoms in adolescents and adults with autism spectrum disorder: A systematic review. [References].	Smith, Isaac C White, Susan W	2020	Autism. Vol.24(4), 2020, pp. 995-1010.
Clinical Psychology: Depression	Mental health service use in depressed military personnel: A systematic review. [References].	Theriault, Francois L Gardner, William Momoli, Franco Garber, Bryan G Kingsbury, Mila Clayborne, Zahra Cousineau-Short, Daniel Y Sampasa-Kanyinga, Hugues Landry, Hannah Colman, Ian	2020	Military Medicine. Vol.185(7-8), 2020, pp. e1255-e1262.
Clinical Psychology: Depression	Call to action regarding the vascular-bipolar link: A report from the Vascular Task Force of the International Society for Bipolar Disorders. [References].	Goldstein, Benjamin I Baune, Bernhard T Bond, David J Chen, Pao-Huan Eyler, Lisa Fagiolini, Andrea Gomes, Fabiano Hajek, Tomas Hatch, Jessica McElroy, Susan L McIntyre, Roger S Prieto, Miguel Sylvia, Louisa G Tsai, Shang-Ying Kcomt, Andrew Fiedorowicz, Jess G	2020	Bipolar Disorders. Vol.22(5), 2020, pp. 440-460.
Clinical Psychology: Depression	Nonpharmacological interventions for depressive symptoms in end-stage renal disease: A systematic review. [References].	Wen, Xin Wang, Yu Zhao, Qiuge Zhang, Hongrui Shi, Huage Wang, Mengmeng Lu, Pingjing	2020	Western Journal of Nursing Research. Vol.42(6), 2020, pp. 462-473.
Clinical Psychology: Depression	Pharmacological prevention of mood episodes in women with bipolar disorder during the perinatal period: A systematic review of current literature. [References].	Uguz, Faruk	2020	Asian Journal of Psychiatry. Vol.52 2020, ArtID 102145.
Clinical Psychology: Depression	Association of maternal depression with diet: A systematic review. [References].	Khan, Rukhsana Waqas, Ahmed Bilal, Arshia Mustehsan, Zille Huma Omar, Juwayria Rahman, Atif	2020	Asian Journal of Psychiatry. Vol.52 2020, ArtID 102098.
Clinical Psychology: Depression	Brain-derived neurotrophic factor blood levels after electroconvulsive therapy in patients with major depressive disorder: A systematic review and meta-analysis. [References].	Luan, Shuxin Zhou, Bing Wu, Qiong Wan, Hongquan Li, He	2020	Asian Journal of Psychiatry. Vol.51 2020, ArtID 101983.
Clinical Psychology: Depression	Spotlight on eudaimonia and depression. A systematic review of the literature over the past 5 years. [References].	Ruini, Chiara Cesetti, Giulia	2019	Psychology Research and Behavior Management. Vol.12 2019, ArtID 767-792.
Clinical Psychology: Depression	Depression in the medically ill. [References].	Rosenblat, Joshua D Kurdyak, Paul Cosci, Fiammetta Berk, Michael Maes, Michael Brunoni, Andre R Li, Madeline Rodin, Gary McIntyre, Roger S Carvalho, Andre F	2020	Australian and New Zealand Journal of Psychiatry. Vol.54(4), 2020, pp. 346-366.
Clinical Psychology: Depression	Review of sedentary behaviors and depressive symptoms in older adults. [Chinese]. [References].	Ku, Po-Wen Chen, Shang-Ti Sun, Wen-Jung Chen, Li-Jung	2020	Chinese Journal of Psychology. Vol.62(2), 2020, pp. 151-170.
Clinical Psychology: Depression	Systematic review on the use of the children's depression inventory-2 among Hispanics. [References].	Cumba-Aviles, Eduardo	2020	Hispanic Journal of Behavioral Sciences. Vol.42(2), 2020, pp. 191-214.
Clinical Psychology: Depression	Subthreshold depression needs a prime time in old age psychiatry? A narrative review of current evidence. [References].	Biella, Marina Maria Borges, Marcus Kiiti Strauss, Jason Mauer, Sivan Martinelli, Jose Eduardo Aprahamian, Ivan	2019	Neuropsychiatric Disease and Treatment. Vol.15 2019, ArtID 2763-2772.
Clinical Psychology: Depression	Depressive symptoms during first episode psychosis and functional outcome: A systematic review and meta-analysis. [References].	McGinty, Jessica Upthegrove, Rachel	2020	Schizophrenia Research. Vol.218 2020, pp. 14-27.
Clinical Psychology: Depression	Associations between body dissatisfaction and self-reported anxiety and depression in otherwise healthy men: A systematic review and meta-analysis. [References].	Barnes, Mathew Abhyankar, Purva Dimova, Elena Best, Catherine	2020	PLoS ONE. Vol.15(2), 2020, ArtID e0229268.
Clinical Psychology: Depression	Efficacy of new-generation antidepressants assessed with the Montgomery-Asberg Depression Rating Scale, the gold standard clinician rating scale: A meta-analysis of randomised placebo-controlled trials. [References].	Hengartner, Michael P Jakobsen, Janus C Sorensen, Anders Ploderl, Martin	2020	PLoS ONE. Vol.15(2), 2020, ArtID e0229381.
Clinical Psychology: Depression	No benefit from flexible titration above minimum licensed dose in prescribing antidepressants for major depression: Systematic review. [References].	Furukawa, T. A Salanti, G Cowen, P. J Leucht, S Cipriani, A	2020	Acta Psychiatrica Scandinavica. Vol.141(5), 2020, pp. 401-409.
Clinical Psychology: Depression	Association of anxiety and depression in obstructive sleep apnea patients: A systematic review and meta-analysis. [References].	Garbarino, Sergio Bardwell, Wayne A Guglielmi, Ottavia Chiorri, Carlo Bonanni, Enrica Magnavita, Nicola	2020	Behavioral Sleep Medicine. Vol.18(1), 2020, pp. 35-57.
Clinical Psychology: Depression	Comorbidity rates of depression and anxiety in first episode psychosis: A systematic review and meta-analysis. [References].	Wilson, Rebecca S Yung, Alison R Morrison, Anthony P	2020	Schizophrenia Research. Vol.216 2020, pp. 322-329.
Clinical Psychology: Depression	Depression in dementia or dementia in depression? Systematic review of studies and hypotheses. [References].	Brzezinska, Agnieszka Bourke, Julius Rivera-Hernandez, Rayito Tsolaki, Magda Wozniak, Joanna Kazmierski, Jakub	2020	Current Alzheimer Research. Vol.17(1), 2020, pp. 16-28.
Clinical Psychology: Depression	A systematic review of interventions for treatment resistant major depressive disorder in adolescents. [References].	Boylan, Khrista MacQueen, Glenda Kirkpatrick, Ryan Lee, Jonathan Santaguida, Pasqualina L	2020	European Child & Adolescent Psychiatry. Vol.29(4), 2020, pp. 433-443.
Clinical Psychology: Depression	Hearing loss and depression in older adults: A systematic review and meta-analysis. [References].	Lawrence, Blake J Jayakody, Dona M. P Bennett, Rebecca J Eikelboom, Robert H Gasson, Natalie Friedland, Peter L	2020	The Gerontologist. Vol.60(3), 2020, pp. e137-e154.
Clinical Psychology: Depression	The effect of poor social support on depression among HIV/AIDS patients in Ethiopia: A systematic review and meta-analysis. [References].	Weldesenbet, Adisu Birhanu Kebede, Sewnet Adem Tusa, Biruk Shalmeno	2020	Depression Research and Treatment. Vol.2020 2020, ArtID 6633686.
Clinical Psychology: Depression	The role of self-concepts in emerging adult depression: A systematic research synthesis. [References].	Reed-Fitzke, Kayla	2020	Journal of Adult Development. Vol.27(1), 2020, pp. 36-48.
Clinical Psychology: Depression	Empirical evidence for definitions of episode, remission, recovery, relapse and recurrence in depression: A systematic review. [References].	de Zwart, P. L Jeronimus, B. F de Jonge, P	2019	Epidemiology and Psychiatric Sciences. Vol.28(5), 2019, pp. 544-562.
Clinical Psychology: Depression	Placebo response rates and potential modifiers in double-blind randomized controlled trials of second and newer generation antidepressants for major depressive disorder in children and adolescents: A systematic review and meta-regression analysis. [References].	Meister, Ramona Abbas, Mariam Antel, Jochen Peters, Triinu Pan, Yiqi Bingel, Ulrike Nestoriuc, Yvonne Hebebrand, Johannes	2020	European Child & Adolescent Psychiatry. Vol.29(3), 2020, pp. 253-273.
Clinical Psychology: Depression	Behavioural activation treatment for depression in individuals with neurological conditions: A systematic review. [References].	Oates, Lloyd L Moghaddam, Nima Evangelou, Nikos das Nair, Roshan	2020	Clinical Rehabilitation. Vol.34(3), 2020, pp. 310-319.
Clinical Psychology: Depression	Depression in Turner syndrome: A systematic review. [References].	Morris, Lauren A Tishelman, Amy C Kremen, Jessica Ross, Rachel A	2020	Archives of Sexual Behavior. Vol.49(2), 2020, pp. 769-786.
Clinical Psychology: Depression	Effectiveness of cognitive behavior therapy for patients with heart failure and depression: A systematic review protocol. [References].	Shabu, Shancy Jayasekara, Rasika	2020	Nursing & Health Sciences. Vol.22(1), 2020, pp. 14-19.
Clinical Psychology: Depression	Cognitive behavioral therapy online for adult depression: A 10 year systematic literature review. [References].	Stavropoulos, Vasileios Cokorilo, Sandra Kambouropoulos, Alexa Collard, James Gomez, Rapson	2019	Current Psychiatry Research and Reviews. Vol.15(3), 2019, pp. 152-170.
Clinical Psychology: Depression	A systematic review of older adults' attitudes towards depression and its treatment. [References].	Nair, Pushpa Bhanu, Cini Frost, Rachael Buszewicz, Marta Walters, Kate R	2020	The Gerontologist. Vol.60(1), 2020, pp. e93-e104.
Clinical Psychology: Depression	Understanding the effectiveness of psychosocial services for anxiety and depression in Chinese older adults: A systematic review and meta-analysis of controlled trials. [References].	Zhang, Anao Kong, Dexia Jiang, Lin Sun, Fei Dunkle, Ruth E Liu, Chun	2020	The Gerontologist. Vol.60(1), 2020, pp. e76-e92.
Clinical Psychology: Depression	Dog visiting programs for managing depressive symptoms in older adults: A meta-analysis. [References].	Borgi, Marta Collacchi, Barbara Giuliani, Alessandro Cirulli, Francesca	2020	The Gerontologist. Vol.60(1), 2020, pp. e66-e75.
Clinical Psychology: Depression	Automatic assessment of depression based on visual cues: A systematic review. [References].	Pampouchidou, Anastasia Simos, Panagiotis G Marias, Kostas Meriaudeau, Fabrice Yang, Fan Pediaditis, Matthew Tsiknakis, Manolis	2019	IEEE Transactions on Affective Computing. Vol.10(4), 2019, pp. 445-470.
Clinical Psychology: Depression	Association between tuberculosis and depression on negative outcomes of tuberculosis treatment: A systematic review and meta-analysis. [References].	Ruiz-Grosso, Paulo Cachay, Rodrigo de la Flor, Adriana Schwalb, Alvaro Ugarte-Gil, Cesar	2020	PLoS ONE. Vol.15(1), 2020, ArtID e0227472.
Clinical Psychology: Depression	Relative effectiveness of augmentation treatments for treatment-resistant depression: A systematic review and network meta-analysis. [References].	Carter, Ben Strawbridge, Rebecca Husain, Muhammad Ishrat Jones, Brett D. M Short, Roxanna Cleare, Anthony J Tsapekos, Dimosthenis Patrick, Fiona Marwood, Lindsey Taylor, Rachael W Mantingh, Tim de Angel, Valeria Nikolova, Viktoriya L Carvalho, Andre F Young, Allan H	2020	International Review of Psychiatry. Vol.32(5-6), 2020, pp. 477-490.
Clinical Psychology: Depression	The accuracy of the patient health questionnaire-9 algorithm for screening to detect major depression: An individual participant data meta-analysis. [References].	He, Chen Levis, Brooke Riehm, Kira E Saadat, Nazanin Levis, Alexander W Azar, Marleine Rice, Danielle B Krishnan, Ankur Wu, Yin Sun, Ying Imran, Mahrukh Boruff, Jill Cuijpers, Pim Gilbody, Simon Ioannidis, John P. A Kloda, Lorie A McMillan, Dean Patten, Scott B Shrier, Ian Ziegelstein, Roy C Akena, Dickens H Arroll, Bruce Ayalon, Liat Baradaran, Hamid R Baron, Murray Beraldi, Anna Bombardier, Cha…	2020	Psychotherapy and Psychosomatics. Vol.89(1), 2020, pp. 25-37.
Clinical Psychology: Depression	Psychiatric and psychosomatic consultation-liaison services in general hospitals: A systematic review and meta-analysis of effects on symptoms of depression and anxiety. [References].	Stein, Barbara Muller, Markus M Meyer, Lisa K Sollner, Wolfgang	2020	Psychotherapy and Psychosomatics. Vol.89(1), 2020, pp. 6-16.
Clinical Psychology: Depression	Duloxetine in psychiatric disorders: Expansions beyond major depression and generalized anxiety disorder. [References].	Muscatello, Maria Rosaria Anna Zoccali, Rocco A Pandolfo, Gianluca Mangano, Paolo Lorusso, Simona Cedro, Clemente Battaglia, Fortunato Spina, Edoardo Bruno, Antonio	2019	Frontiers in Psychiatry. Vol.10 2019, ArtID 772.
Clinical Psychology: Depression	The differential victimization associated with depression and anxiety in cross-cultural perspective: A meta-analysis. [References].	Yuchang, Jin Junyi, Li Junxiu, An Jing, Wu Mingcheng, He	2019	Trauma, Violence, & Abuse. Vol.20(4), 2019, pp. 560-573.
Clinical Psychology: Depression	Inflammatory Biomarkers and Postpartum Depression:A Systematic Review of Literature. [French]. [References].	Lambert, Mathilde Gressier, Florence	2019	The Canadian Journal of Psychiatry / La Revue canadienne de psychiatrie. Vol.64(7), 2019, pp. 471-481.
Clinical Psychology: Depression	Effect of study design and survey instrument to identify the association between depressive symptoms and physical activity in type 2 diabetes, 2000-2018: A systematic review. [References].	Lee, Jusung Callaghan, Timothy Ory, Marcia Zhao, Hongwei Foster, Margaret Bolin, Jane N	2020	The Diabetes Educator. Vol.46(1), 2020, pp. 28-45.
Clinical Psychology: Depression	Glucocorticoid resistance: Is it a requisite for increased cytokine production in depression? A systematic review and meta-analysis. [References].	Perrin, Andrew J Horowitz, Mark A Roelofs, Jacob Zunszain, Patricia A Pariante, Carmine M	2019	Frontiers in Psychiatry. Vol.10 2019, ArtID 423.
Clinical Psychology: Depression	A systematic review and meta-analytic factor analysis of the Depression Anxiety Stress Scales. [References].	Yeung, Andrew Yui Yuliawati, Livia Cheung, Sing-Hang	2020	Clinical Psychology: Science and Practice. Vol.27(4), 2020, ArtID e12362.
Clinical Psychology: Depression	Impact of culture on refugee women's conceptualization and experience of postpartum depression in high-income countries of resettlement: A scoping review. [References].	Haque, Saarah Malebranche, Mary	2020	PLoS ONE. Vol.15(9), 2020, ArtID e0238109.
Clinical Psychology: Depression	What is the optimal serum level for lithium in the maintenance treatment of bipolar disorder? A systematic review and recommendations from the ISBD/IGSLI Task Force on treatment with lithium. [References].	Nolen, Willem A Licht, Rasmus W Young, Allan H Malhi, Gin S Tohen, Mauricio Vieta, Eduard Kupka, Ralph W Zarate, Carlos Nielsen, Rene E Baldessarini, Ross J Severus, Emanuel	2019	Bipolar Disorders. Vol.21(5), 2019, pp. 394-409.
Clinical Psychology: Depression	Crisis-planning interventions for people with psychotic illness or bipolar disorder: Systematic review and meta-analyses. [References].	Molyneaux, Emma Turner, Amelia Candy, Bridget Landau, Sabine Johnson, Sonia Lloyd-Evans, Brynmor	2019	BJPsych Open. Vol.5 2019, ArtID e53.
Clinical Psychology: Depression	Reward-processing behavior in depressed participants relative to healthy volunteers: A systematic review and meta-analysis. [References].	Halahakoon, D. Chamith Kieslich, Karel O'Driscoll, Ciaran Nair, Akshay Lewis, Glyn Roiser, Jonathan P	2020	JAMA Psychiatry. Vol.77(12), 2020, pp. 1286-1295.
Clinical Psychology: Depression	Accuracy of the Edinburgh Postnatal Depression Scale (EPDS) for screening to detect major depression among pregnant and postpartum women: Systematic review and meta-analysis of individual participant data. [References].	Levis, Brooke Negeri, Zelalem Sun, Ying Benedetti, Andrea Thombs, Brett D	2020	BMJ: British Medical Journal. Vol.371 2020, ArtID m4022.
Clinical Psychology: Depression	Depression and dry eye disease: A need for an interdisciplinary approach? [References].	Weatherby, Thomas J. M Raman, Venkat Ram Vasant Agius, Mark	2019	Psychiatria Danubina. Vol.31(Suppl 3), 2019, pp. 619-621.
Clinical Psychology: Depression	Anxiety and depression in adolescents with a visible difference: A systematic review and meta-analysis. [References].	van Dalen, M Dierckx, B Pasmans, S. G. M. A Aendekerk, E. W. C Mathijssen, I. M. J Koudstaal, M. J Timman, R Williamson, H Hillegers, M. H. J Utens, E. M. W. J Okkerse, J. M. E	2020	Body Image. Vol.33 2020, pp. 38-46.
Clinical Psychology: Depression	Does the use of antidepressants accelerate the disease progress in Creutzfeldt-Jakob disease patients with depression? A case report and a systematic review. [References].	Liang, Yifan Li, Yan Wang, Huibin Cheng, Xi Guan, Meiting Zhong, Shanshan Zhao, Chuansheng	2019	Frontiers in Psychiatry. Vol.10 2019, ArtID 297.
Clinical Psychology: Depression	Analysis of time-course, dose-effect, and influencing factors of antidepressants in the treatment of acute adult patients with major depression. [References].	Cheng, Qingqing Huang, Jihan Xu, Ling Li, Yunfei Li, Huafang Shen, Yifeng Zheng, Qingshan Li, Lujin	2020	International Journal of Neuropsychopharmacology. Vol.23(2), 2020, pp. 76-87.
Clinical Psychology: Depression	Physical activity based pediatric obesity treatment, depression, self-esteem and body image: A systematic review with meta-analysis. [References].	King, J. E Jebeile, H Garnett, S. P Baur, L. A Paxton, S. J Gow, M. L	2020	Mental Health and Physical Activity. Vol.19 2020, ArtID 100342.
Clinical Psychology: Depression	Prenatal smoking and postpartum depression: A meta-analysis. [References].	Chen, Hong-Lin Cai, Ji-Yu Zha, Man-Li Shen, Wang-Qin	2019	Journal of Psychosomatic Obstetrics & Gynecology. Vol.40(2), 2019, pp. 97-105.
Clinical Psychology: Depression	Volumetric brain differences in clinical depression in association with anxiety: a systematic review with meta-analysis. [References].	Espinoza Oyarce, Daniela A Shaw, Marnie E Alateeq, Khawlah Cherbuin, Nicolas	2020	Journal of Psychiatry & Neuroscience. Vol.45(6), 2020, pp. 406-429.
Clinical Psychology: Depression	Current and common definitions of treatment-resistant depression: Findings from a systematic review and qualitative interviews. [References].	Brown, Sage Rittenbach, Katherine Cheung, Sarah McKean, Gail MacMaster, Frank P Clement, Fiona	2019	The Canadian Journal of Psychiatry / La Revue canadienne de psychiatrie. Vol.64(6), 2019, pp. 380-387.
Clinical Psychology: Depression	Metacognitive beliefs and their relationship with anxiety and depression in physical illnesses: A systematic review. [References].	Capobianco, Lora Faija, Cintia Husain, Zara Wells, Adrian	2020	PLoS ONE. Vol.15(9), 2020, ArtID e0238457.
Clinical Psychology: Depression	Culturally adapted psychotherapeutic interventions for Latino depression and anxiety: A meta-analysis. [References].	Nelson, Abbie Ayers, Esther Sun, Fei Zhang, Anao	2020	Research on Social Work Practice. Vol.30(4), 2020, pp. 368-381.
Clinical Psychology: Depression	Melatonin receptor agonists-ramelteon and melatonin-for bipolar disorder: A systematic review and meta-analysis of double-blind, randomized, placebo-controlled trials. [References].	Kishi, Taro Nomura, Ikuo Sakuma, Kenji Kitajima, Tsuyoshi Mishima, Kazuo Iwata, Nakao	2019	Neuropsychiatric Disease and Treatment. Vol.15 2019, ArtID 1479-1486.
Clinical Psychology: Depression	Adolescent sport participation and symptoms of anxiety and depression: A systematic review and meta-analysis. [References].	Panza, Michael J Graupensperger, Scott Agans, Jennifer P Dore, Isabelle Vella, Stewart A Evans, Michael Blair	2020	Journal of Sport & Exercise Psychology. Vol.42(3), 2020, pp. 201-218.
Clinical Psychology: Depression	Depressive disorders in HIV/AIDS: A clinically focused narrative review. [References].	Medeiros, Gustavo C Smith, Felicia A Trivedi, Madhukar H Beach, Scott R	2020	Harvard Review of Psychiatry. Vol.28(3), 2020, pp. 146-158.
Clinical Psychology: Depression	Effects of music therapy on depression: A meta-analysis of randomized controlled trials. [References].	Tang, Qishou Huang, Zhaohui Zhou, Huan Ye, Peijie	2020	PLoS ONE. Vol.15(11), 2020, ArtID e0240862.
Clinical Psychology: Depression	Placebo-controlled pharmacological trials in child and adolescents with bipolar disorder manic episode (BPD-ME): Systematic review, meta-analysis and a meta-regression on placebo response. [References].	Ciray, Remzi Ogulcan Hancer, Pelin Tuncturk, Mustafa Emiroglu, Neslihan Inal	2020	Klinik Psikiyatri Dergisi: The Journal of Clinical Psychiatry. Vol.23(3), 2020, pp. 375-385.
Clinical Psychology: Depression	Bipolar disorder and identity. Systematic review. [References].	Dyga, Krzysztof	2019	Psychiatria Polska. Vol.53(3), 2019, pp. 691-707.
Clinical Psychology: Depression	Mindfulness-based cognitive therapy's effect on the symptoms of currently depressed individuals: A systematic review of existing meta-analytic evidence. [References].	Liu, Jenny J. W Ein, Natalie Fung, Kenneth	2019	Canadian Journal of Counselling and Psychotherapy. Vol.53(2), 2019, pp. 198-212.
Clinical Psychology: Depression	Depression prevalence using the HADS-D compared to SCID major depression classification: An individual participant data meta-analysis. [References].	Brehaut, Eliana Neupane, Dipika Levis, Brooke Wu, Yin Sun, Ying Krishnan, Ankur He, Chen Bhandari, Parash Mani Negeri, Zelalem Riehm, Kira E Rice, Danielle B Azar, Marleine Yan, Xin Wei Imran, Mahrukh Chiovitti, Matthew J Saadat, Nazanin Cuijpers, Pim Ioannidis, John P. A Markham, Sarah Patten, Scott B Ziegelstein, Roy C Henry, Melissa Ismail, Zahinoor Loiselle, Carmen G Mitchell, Nicholas D Tone…	2020	Journal of Psychosomatic Research. Vol.139 2020, ArtID 110256.
Clinical Psychology: Depression	Sports therapy as adjuvant or alternative treatment for depression. [German]. [References].	Heisel, Andreas	2020	Psychotherapeut. Vol.65(3), 2020, pp. 149-155.
Clinical Psychology: Depression	Managing depression with Bupleurum chinense herbal formula: A systematic review and meta-analysis of randomized controlled trials. [References].	Yang, Lingling Shergis, Johannah L Di, Yuan M Zhang, Anthony L Lu, Chuanjian Guo, Xinfeng Fang, Zenan Xue, Charlie Changli Li, Yan	2020	The Journal of Alternative and Complementary Medicine. Vol.26(1), 2020, pp. 8-24.
Clinical Psychology: Depression	Classification of depression through resting-state electroencephalogram as a novel practice in psychiatry: Review. [References].	Cukic, Milena Lopez, Victoria Pavon, Juan	2020	Journal of Medical Internet Research. Vol.22(11), 2020, ArtID e19548.
Clinical Psychology: Depression	Socio-demographic and clinical predictors of outcome to long-term treatment with lithium in bipolar disorders: A systematic review of the contemporary literature and recommendations from the ISBD/IGSLI Task Force on treatment with lithium. [References].	Grillault Laroche, Diane Etain, Bruno Severus, Emanuel Scott, Jan Bellivier, Frank	2020	International Journal of Bipolar Disorders. Vol.8 2020, ArtID 40.
Clinical Psychology: Depression	Emotion processing in depression and anxiety disorders in older adults: Systematic review. [References].	Gray, Vanessa Douglas, Katie M Porter, Richard J	2020	BJPsych Open. Vol.7 2020, ArtID e7.
Clinical Psychology: Depression	An evidence map of actigraphy studies exploring longitudinal associations between rest-activity rhythms and course and outcome of bipolar disorders. [References].	Scott, Jan Colom, Francesc Young, Allan Bellivier, Frank Etain, Bruno	2020	International Journal of Bipolar Disorders. Vol.8 2020, ArtID 37.
Clinical Psychology: Depression	Unintended pregnancy and postpartum depression: A meta-analysis of cohort and case-control studies. [References].	Qiu, Xing Zhang, Senmao Sun, Xin Li, Haiou Wang, Donghua	2020	Journal of Psychosomatic Research. Vol.138 2020, ArtID 110259.
Clinical Psychology: Depression	Does weight gain during pregnancy influence antenatal depressive symptoms? A systematic review and meta-analysis. [References].	Dachew, Berihun Assefa Ayano, Getinet Alati, Rosa	2020	Journal of Psychosomatic Research. Vol.138 2020, ArtID 110255.
Clinical Psychology: Depression	Effects of ketamine in electroconvulsive therapy for major depressive disorder: Meta-analysis of randomised controlled trials. [References].	Li, Xiao-Mei Shi, Zhan-Ming Wang, Pei-Jia Hu, Hua	2020	General Psychiatry. Vol.33(3), 2020, pp. 1-8.
Clinical Psychology: Depression	Why does perfectionism confer risk for depressive symptoms? A meta-analytic test of the mediating role of stress and social disconnection. [References].	Smith, Martin M Sherry, Simon B Vidovic, Vanja Hewitt, Paul L Flett, Gordon L	2020	Journal of Research in Personality. Vol.86 2020, ArtID 103954.
Clinical Psychology: Depression	Light therapy for patients with bipolar depression: Systematic review and meta-analysis of randomized controlled trials. [References].	Lam, Raymond W Teng, Minnie Y Jung, Young-Eun Evans, Vanessa C Gottlieb, John F Chakrabarty, Trisha Michalak, Erin E Murphy, Jill K Yatham, Lakshmi N Sit, Dorothy K	2020	The Canadian Journal of Psychiatry / La Revue canadienne de psychiatrie. Vol.65(5), 2020, pp. 290-300.
Clinical Psychology: Depression	Probability of major depression diagnostic classification based on the SCID, CIDI and MINI diagnostic interviews controlling for Hospital Anxiety and Depression Scale-Depression subscale scores: An individual participant data meta-analysis of 73 primary studies. [References].	Wu, Yin Levis, Brooke Sun, Ying Krishnan, Ankur He, Chen Riehm, Kira E Rice, Danielle B Azar, Marleine Yan, Xin Wei Neupane, Dipika Bhandari, Parash Mani Imran, Mahrukh Chiovitti, Matthew J Saadat, Nazanin Boruff, Jill T Cuijpers, Pim Gilbody, Simon McMillan, Dean Ioannidis, John P. A Kloda, Lorie A Patten, Scott B Shrier, Ian Ziegelstein, Roy C Henry, Melissa Ismail, Zahinoor Loiselle, Carmen G …	2020	Journal of Psychosomatic Research. Vol.129 2020, ArtID 109892.
Clinical Psychology: Depression	Does ethnic identification moderate the impact of depression on obesity in young people? Results of a systematic scoping review. [References].	Conklin, Annalijn I Tam, Alexander C. T Guo, Sherry X. R Richardson, Christopher G	2019	Adolescent Research Review. Vol.4(2), 2019, pp. 209-222.
Clinical Psychology: Depression	Intervention effect of psychodrama on depression and anxiety: A meta-analysis based on Chinese samples. [References].	Wang, Qi Ding, Fan Chen, Danni Zhang, Xinyu Shen, Kehan Fan, Youyuan Li, Ling	2020	The Arts in Psychotherapy. Vol.69 2020, ArtID 101661.
Clinical Psychology: Depression	Baseline predictors of cognitive change in the treatment of major depressive episode: Systematic review. [References].	Barczyk, Zoe A Douglas, Katie M Porter, Richard J	2020	BJPsych Open. Vol.6 2020, ArtID e131.
Clinical Psychology: Depression	International society for nutritional psychiatry research practice guidelines for Omega-3 fatty acids in the treatment of major depressive disorder. [References].	Guu, Ta-Wei Mischoulon, David Sarris, Jerome Hibbeln, Joseph McNamara, Robert K Hamazaki, Kei Freeman, Marlene P Maes, Michael Matsuoka, Yutaka J Belmaker, R. H Jacka, Felice Pariante, Carmine Berk, Michael Marx, Wolfgang Su, Kuan-Pin	2019	Psychotherapy and Psychosomatics. Vol.88(5), 2019, pp. 263-273.
Clinical Psychology: Depression	Treatment attitudes and adherence among patients with bipolar disorder: A systematic review of quantitative and qualitative studies. [References].	Chakrabarti, Subho	2019	Harvard Review of Psychiatry. Vol.27(5), 2019, pp. 290-302.
Clinical Psychology: Depression	The effect of age of initiation of cannabis use on psychosis, depression, and anxiety among youth under 25 years. [References].	Hosseini, Shera Oremus, Mark	2019	The Canadian Journal of Psychiatry / La Revue canadienne de psychiatrie. Vol.64(5), 2019, pp. 304-312.
Clinical Psychology: Depression	Depression and cognitive control across the lifespan: A systematic review and meta-analysis. [References].	Dotson, Vonetta M McClintock, Shawn M Verhaeghen, Paul Kim, Joseph U Draheim, Amanda A Syzmkowicz, Sarah M Gradone, Andrew M Bogoian, Hannah R Wit, Liselotte De	2020	Neuropsychology Review. Vol.30(4), 2020, pp. 461-476.
Clinical Psychology: Depression	Pharmacogenetic implications for antidepressant pharmacotherapy in late-life depression: A systematic review of the literature for response, pharmacokinetics and adverse drug reactions. [References].	Marshe, Victoria S Islam, Farhana Maciukiewicz, Malgorzata Bousman, Chad Eyre, Harris A Lavretsky, Helen Mulsant, Benoit H Reynolds, Charles F Lenze, Eric J Muller, Daniel J	2020	The American Journal of Geriatric Psychiatry. Vol.28(6), 2020, pp. 609-629.
Clinical Psychology: Depression	The biology of aggressive behavior in bipolar disorder: A systematic review. [References].	Fico, Giovanna Anmella, Gerard Pacchiarotti, Isabella Verdolini, Norma Sague-Vilavella, Maria Corponi, Filippo Manchia, Mirko Vieta, Eduard Murru, Andrea	2020	Neuroscience and Biobehavioral Reviews. Vol.119 2020, pp. 9-20.
Clinical Psychology: Depression	A systematic review and meta-analysis of randomized controlled trials of cognitive behavioral therapy for hemodialysis patients with depression. [References].	Ng, Chong Zheng Tang, Sydney C Chan, Meanne Tran, Bach X Ho, Cyrus S Tam, Wilson W Ho, Roger C	2019	Journal of Psychosomatic Research. Vol.126 2019, ArtID 109834.
Clinical Psychology: Depression	Bipolar disorder treatments and ovarian cancer: A systematic review. [References].	Miniati, Mario Conversano, Ciro Palagini, Laura Buccianelli, Beatrice Fabrini, Mariagrazia Mancino, Maricia Laliscia, Concetta Marazziti, Donatella Paiar, Fabiola Gemignani, Angelo	2020	Clinical Neuropsychiatry: Journal of Treatment Evaluation. Vol.17(5), 2020, pp. 300-313.
Clinical Psychology: Depression	Association of loss aversion, personality traits, depressive, anxious, and suicidal symptoms: Systematic review. [References].	Sediyama, Cristina Yumi Nogueira de Castro Martins, Carolina Teodoro, Maycoln Leoni Martins	2020	Clinical Neuropsychiatry: Journal of Treatment Evaluation. Vol.17(5), 2020, pp. 286-294.
Clinical Psychology: Depression	Association of suicide prevention interventions with subsequent suicide attempts, linkage to follow-up care, and depression symptoms for acute care settings: A systematic review and meta-analysis. [References].	Doupnik, Stephanie K Rudd, Brittany Schmutte, Timothy Worsley, Diana Bowden, Cadence F McCarthy, Erin Eggan, Elliott Bridge, Jeffrey A Marcus, Steven C	2020	JAMA Psychiatry. Vol.77(10), 2020, pp. 1021-1030.
Clinical Psychology: Depression	Global estimates of the prevalence of depression among prisoners: A systematic review and meta-analysis. [References].	Bedaso, Asres Ayalew, Mohammed Mekonnen, Nibretie Duko, Bereket	2020	Depression Research and Treatment. Vol.2020 2020, ArtID 3695209.
Clinical Psychology: Depression	The efficacy of Crocus sativus (Saffron) versus placebo and Fluoxetine in treating depression: A systematic review and meta-analysis. [References].	Khaksarian, Mojtaba Behzadifar, Masoud Behzadifar, Meysam Alipour, Maryam Jahanpanah, Firouzeh Re, Tania Simona Firenzuoli, Fabio Zerbetto, Riccardo Bragazzi, Nicola Luigi	2019	Psychology Research and Behavior Management. Vol.12 2019, ArtID 297-305.
Clinical Psychology: Depression	Pharmacological augmentation in unipolar depression: A guide to the guidelines. [References].	Taylor, Rachael W Marwood, Lindsey Oprea, Emanuella DeAngel, Valeria Mather, Sarah Valentini, Beatrice Zahn, Roland Young, Allan H Cleare, Anthony J	2020	International Journal of Neuropsychopharmacology. Vol.23(9), 2020, pp. 587-625.
Clinical Psychology: Depression	Human dermal fibroblast: A promising cellular model to study biological mechanisms of major depression and antidepressant drug response. [References].	Mesdom, Pierre Colle, Romain Lebigot, Elise Trabado, Severine Deflesselle, Eric Feve, Bruno Becquemont, Laurent Corruble, Emmanuelle Verstuyft, Celine	2020	Current Neuropharmacology. Vol.18(4), 2020, pp. 301-318.
Clinical Psychology: Depression	Cost-effectiveness of different formats for delivery of cognitive behavioral therapy for depression: A systematic review based economic model. [References].	Wu, Qi Li, Jinshuo Parrott, Steve Lopez-Lopez, Jose Antonio Davies, Sarah R Caldwell, Deborah M Churchill, Rachel C Peters, Tim J Lewis, Glyn Tallon, Debbie Dawson, Sarah Taylor, Abigail Kessler, David S Wiles, Nicola Welton, Nicky J	2020	Value in Health. Vol.23(12), 2020, pp. 1662-1670.
Clinical Psychology: Depression	Mixed states and suicidal behavior: A systematic review. [References].	Lage, Renata Reis Santana, Cristina M. T Nardi, Antonio Egidio Cheniaux, Elie	2019	Trends in Psychiatry and Psychotherapy. Vol.41(2), 2019, pp. 191-200.
Clinical Psychology: Depression	Value of peripheral neurotrophin levels for the diagnosis of depression and response to treatment: A systematic review and meta-analysis. [References].	Shi, Yachen Luan, Di Song, Ruize Zhang, Zhijun	2020	European Neuropsychopharmacology. Vol.41 2020, pp. 40-51.
Clinical Psychology: Depression	In search of the best evidence for life review therapy to reduce depressive symptoms in older adults: A meta-analysis of randomized controlled trials. [References].	Westerhof, Gerben J Slatman, Syl	2019	Clinical Psychology: Science and Practice. Vol.26(4), 2019, pp. 11.
Clinical Psychology: Depression	Antidepressant responses in direct comparisons of melancholic and non-melancholic depression. [References].	Undurraga, Juan Vazquez, Gustavo H Tondo, Leonardo Baldessarini, Ross J	2020	Journal of Psychopharmacology. Vol.34(12), 2020, pp. 1335-1341.
Clinical Psychology: Depression	Effectiveness of online psychological and psychoeducational interventions to prevent depression: Systematic review and meta-analysis of randomized controlled trials. [References].	Rigabert, Alina Motrico, Emma Moreno-Peral, Patricia Resurreccion, Davinia Maria Conejo-Ceron, Sonia Cuijpers, Pim Martin-Gomez, Carmen Lopez-Del-Hoyo, Yolanda Bellon, Juan Angel	2020	Clinical Psychology Review. Vol.82 2020, ArtID 101931.
Clinical Psychology: Depression	Self-reported cognitive biases in depression: A meta-analysis. [References].	Nieto, Ines Robles, Elena Vazquez, Carmelo	2020	Clinical Psychology Review. Vol.82 2020, ArtID 101934.
Clinical Psychology: Depression	Associations between sex hormones, sleep problems and depression: A systematic review. [References].	Morssinkhof, M. W. L van Wylick, D. W Priester-Vink, S van der Werf, Y. D den Heijer, M van den Heuvel, O. A Broekman, B. F. P	2020	Neuroscience and Biobehavioral Reviews. Vol.118 2020, pp. 669-680.
Clinical Psychology: Depression	Genetic differences between bipolar disorder subtypes: A systematic review focused in bipolar disorder type II. [References].	Almeida, Hugo Sergio Mitjans, Marina Arias, Barbara Vieta, Eduard Rios, Jose Benabarre, Antonio	2020	Neuroscience and Biobehavioral Reviews. Vol.118 2020, pp. 623-630.
Clinical Psychology: Depression	Effect of immune activation on the kynurenine pathway and depression symptoms-A systematic review and meta-analysis. [References].	Hunt, Charlotte Macedo e Cordeiro, Thiago Suchting, Robert de Dios, Constanza Cuellar Leal, Valeria A Soares, Jair C Dantzer, Robert Teixeira, Antonio L Selvaraj, Sudhakar	2020	Neuroscience and Biobehavioral Reviews. Vol.118 2020, pp. 514-523.
Clinical Psychology: Depression	Alterations of the HPA axis observed in patients with major depressive disorder and their relation to early life stress: A systematic review. [References].	Ceruso, Angela Martinez-Cengotitabengoa, Mayte Peters-Corbett, Araminta Diaz-Gutierrez, Maria Jose Martinez-Cengotitabengoa, Monica	2020	Neuropsychobiology. Vol.79(6), 2020, pp. 417-427.
Clinical Psychology: Depression	Metacognition in bipolar disorder: A systematic review. [Portuguese]. [References].	da Silva, Rafael de Assis Tancini, Marcelo Baggi Cheniaux, Elie Mograbi, Daniel C	2020	Jornal Brasileiro de Psiquiatria. Vol.69(2), 2020, pp. 131-139.
Clinical Psychology: Depression	Behavioral Activation in group format for anxiety and depression. A systematic review. [Spanish]. [References].	Coto-Lesmes, Rocio Fernandez-Rodriguez, Concepcion Gonzalez-Fernandez, Sonia	2020	Terapia Psicologica. Vol.38(1), 2020, pp. 63-84.
Clinical Psychology: Depression	Risk factors for paternal perinatal depression and anxiety: A systematic review and meta-analysis. [References].	Chhabra, Jasleen McDermott, Brett Li, Wendy	2020	Psychology of Men & Masculinities. Vol.21(4), 2020, pp. 593-611.
Clinical Psychology: Depression	An empirical comparison of three methods for multiple cutoff diagnostic test meta-analysis of the Patient Health Questionnaire-9 (PHQ-9) depression screening tool using published data vs individual level data. [References].	Benedetti, Andrea Levis, Brooke Rucker, Gerta Jones, Hayley E Schumacher, Martin Ioannidis, John P. A Thombs, Brett	2020	Research Synthesis Methods. Vol.11(6), 2020, pp. 833-848.
Clinical Psychology: Depression	The acceptability of real-time health monitoring among community participants with depression: A systematic review and meta-analysis of the literature. [References].	Girolamo, Giovanni di San Pietro, Chiara Barattieri Bulgari, Viola Dagani, Jessica Ferrari, Clarissa Hotopf, Matthew Iannone, Giuseppe Macis, Ambra Matcham, Faith Myin-Germeys, Inez Rintala, Aki Simblett, Sara Wykes, Til Zarbo, Cristina	2020	Depression and Anxiety. Vol.37(9), 2020, pp. 885-897.
Clinical Psychology: Depression	Implementation outcomes and strategies for depression interventions in low- and middle-income countries: A systematic review. [References].	Wagenaar, Bradley H Hammett, Wilson H Jackson, Courtney Atkins, Dana L Belus, Jennifer M Kemp, Christopher G	2020	Global Mental Health. Vol.7 2020, ArtID e7.
Clinical Psychology: Depression	Depression in heart failure: A systematic review. [References].	Ishak, Waguih William Edwards, Gabriel Herrera, Nathalie Lin, Tiffany Hren, Kathryn Peterson, Michael Ngor, Ashley Liu, Angela Kimchi, Asher Spiegel, Brennan Hedrick, Rebecca Chernoff, Robert Diniz, Marcio Mirocha, James Manoukian, Vicki Ong, Michael Harold, John Danovitch, Itai Hamilton, Michele	2020	Innovations in Clinical Neuroscience. Vol.17(4-6), 2020, pp. 27-38.
Clinical Psychology: Depression	American Society for Pain Management Nursing guidelines on monitoring for opioid-induced advancing sedation and respiratory depression: Revisions. [References].	Jungquist, Carla R Quinlan-Colwell, Ann Vallerand, April Carlisle, Heather L Cooney, Maureen Dempsey, Susan J Dunwoody, Danielle Maly, Angelika Meloche, Kathy Meyers, Ashley Sawyer, Jason Singh, Navdeep Sullivan, Denise Watson, Chris Polomano, Rosemary C	2020	Pain Management Nursing. Vol.21(1), 2020, pp. 7-25.
Clinical Psychology: Depression	Reappraising the efficacy and acceptability of multicomponent interventions for caregiver depression in dementia: The utility of network meta-analysis. [References].	Liew, Tau Ming Lee, Cia Sin	2019	The Gerontologist. Vol.59(4), 2019, pp. e380-e392.
Clinical Psychology: Depression	Cognitive behavioral therapy for depression, anxiety, and stress in caregivers of dementia patients: A systematic review and meta-analysis. [References].	Hopkinson, Michael D Reavell, James Lane, Deirdre A Mallikarjun, Pavan	2019	The Gerontologist. Vol.59(4), 2019, pp. e343-e362.
Clinical Psychology: Depression	Mapping publication status and exploring hotspots in a research field: Rheumatoid arthritis with depression. [References].	Wang, Xia Zhang, Ziyun He, Xifei Meng, Heng Zhang, Li Zhang, Lijuan Lou, Xuejiao Fang, Pengjian	2020	Journal of Advanced Nursing. Vol.76(11), 2020, pp. 3003-3013.
Clinical Psychology: Depression	Bipolar depression: A major unsolved challenge. [References].	Baldessarini, Ross J Vazquez, Gustavo H Tondo, Leonardo	2020	International Journal of Bipolar Disorders. Vol.8 2020, ArtID 1.
Clinical Psychology: Depression	Depression in somatic disorders: Is there a beneficial effect of exercise? [References].	Roeh, Astrid Kirchner, Sophie K Malchow, Berend Maurus, Isabel Schmitt, Andrea Falkai, Peter Hasan, Alkomiet	2019	Frontiers in Psychiatry. Vol.10 2019, ArtID 141.
Clinical Psychology: Depression	Non-pharmacological depression therapies for older Chinese adults: A systematic review & meta-analysis. [References].	Gill, Baljit Kaur Cant, Robyn Lam, Louisa Cooper, Simon Lou, Vivian Wei Qun	2020	Archives of Gerontology and Geriatrics. Vol.88 2020, ArtID 104037.
Clinical Psychology: Depression	Maintenance pharmacological treatment of juvenile bipolar disorder: Review and meta-analyses. [References].	Yee, Caitlin S Hawken, Emily R Baldessarini, Ross J Vazquez, Gustavo H	2019	International Journal of Neuropsychopharmacology. Vol.22(8), 2019, pp. 531-540.
Clinical Psychology: Depression	Humanistic and economic burden of depression and anxiety among adults with migraine: A systematic review. [References].	Alwhaibi, Monira Alhawassi, Tariq M	2020	Depression and Anxiety. Vol.37(11), 2020, pp. 1146-1159.
Clinical Psychology: Depression	Psychological risk and protective factors associated with depressive symptoms among adolescents in secondary schools in China: A systematic review and meta-analysis. [References].	Tang, Xinfeng Tang, Suqin Ren, Zhihong Wong, Daniel Fu Keung	2020	Children and Youth Services Review. Vol.108 2020, ArtID 104680.
Clinical Psychology: Depression	Beyond pain: Can antidepressants improve depressive symptoms and quality of life in patients with neuropathic pain? A systematic review and meta-analysis. [References].	Caruso, Rosangela Ostuzzi, Giovanni Turrini, Giulia Ballette, Francesca Recla, Elisabetta Dall'Olio, Riccardo Croce, Enrico Casoni, Beatrice Grassi, Luigi Barbui, Corrado	2019	Pain. Vol.160(10), 2019, pp. 2186-2198.
Clinical Psychology: Depression	Prevalence of severe depression in Iranian women with breast cancer: A meta-analysis. [References].	Isfahani, Parvaneh Arefy, Marziye Shamsaii, Monire	2020	Depression Research and Treatment. Vol.2020 2020, ArtID 5871402.
Clinical Psychology: Depression	Using matching-adjusted indirect comparisons and network meta-analyses to compare efficacy of brexanolone injection with selective serotonin reuptake inhibitors for treating postpartum depression. [References].	Cooper, Miranda C Kilvert, Hannah S Hodgkins, Paul Roskell, Neil S Eldar-Lissai, Adi	2019	CNS Drugs. Vol.33(10), 2019, pp. 1039-1052.
Clinical Psychology: Depression	Clinical depression in untreated obstructive sleep apnea: Examining predictors and a meta-analysis of prevalence rates. [References].	Jackson, Melinda L Tolson, Julie Bartlett, Delwyn Berlowitz, David J Varma, Prerna Barnes, Maree	2019	Sleep Medicine. Vol.62 2019, pp. 22-28.
Clinical Psychology: Depression	Effectiveness of text messaging interventions for the management of depression: A systematic review and meta-analysis. [References].	Senanayake, Buddhika Wickramasinghe, Sumudu I Chatfield, Mark D Hansen, Julie Edirippulige, Sisira Smith, Anthony C	2019	Journal of Telemedicine and Telecare. Vol.25(9), 2019, pp. 513-523.
Clinical Psychology: Depression	The relationship between depression and frailty in community-dwelling older people: A systematic review and meta-analysis of 84,351 older adults. [References].	Chu, Wen Chang, Shu-Fang Ho, Hsu-Yu Lin, Hsiang-Chun	2019	Journal of Nursing Scholarship. Vol.51(5), 2019, pp. 547-559.
Clinical Psychology: Depression	Personality disturbances in melancholic and nonmelancholic unipolar major depression: A systematic review and meta-analysis. [References].	Valerio, Marina P Blasco, Belen Tagni, Florencia Szmulewicz, Alejandro G Martino, Diego J	2020	Journal of Nervous and Mental Disease. Vol.208(10), 2020, pp. 810-817.
Clinical Psychology: Depression	The efficacy of adding short-term psychodynamic psychotherapy to antidepressants in the treatment of depression: A systematic review and meta-analysis of individual participant data. [References].	Driessen, Ellen Dekker, Jack J. M Peen, Jaap Van, Henricus L Maina, Giuseppe Rosso, Gianluca Rigardetto, Sylvia Cuniberti, Francesco Vitriol, Veronica G Florenzano, Ramon U Andreoli, Antonio Burnand, Yvonne Lopez-Rodriguez, Jaime Villamil-Salcedo, Valerio Twisk, Jos W. R Cuijpers, Pim	2020	Clinical Psychology Review. Vol.80 2020, ArtID 101886.
Clinical Psychology: Depression	Effects and moderators of coping skills training on symptoms of depression and anxiety in patients with cancer: Aggregate data and individual patient data meta-analyses. [References].	Buffart, L. M Schreurs, M. A. C Abrahams, H. J. G Kalter, J Aaronson, N. K Jacobsen, P. B Newton, R. U Courneya, K. S Armes, J Arving, C Braamse, A. M Brandberg, Y Dekker, J Ferguson, R. J Gielissen, M. F Glimelius, B Goedendorp, M. M Graves, K. D Heiney, S. P Horne, R Hunter, M. S Johansson, B Northouse, L. L Oldenburg, H. S Prins, J. B Savard, J van Beurden, M van den Berg, S. W Brug, J Knoop, …	2020	Clinical Psychology Review. Vol.80 2020, ArtID 101882.
Clinical Psychology: Depression	Efficacy and safety of riluzole for depressive disorder: A systematic review and meta-analysis of randomized placebo-controlled trials. [References].	Yao, Ruzhan Wang, Haiquan Yuan, Mingqi Wang, Guanglin Wu, Chengxi	2020	Psychiatry Research. Vol.284 2020, ArtID 112750.
Clinical Psychology: Depression	The experimental effects of psilocybin on symptoms of anxiety and depression: A meta-analysis. [References].	Goldberg, Simon B Pace, Brian T Nicholas, Christopher R Raison, Charles L Hutson, Paul R	2020	Psychiatry Research. Vol.284 2020, ArtID 112749.
Clinical Psychology: Depression	Prevalence of perinatal depression and its determinants in Mainland China: A systematic review and meta-analysis. [References].	Nisar, Anum Yin, Juan Waqas, Ahmed Bai, Xue Wang, Duolao Rahman, Atif Li, Xiaomei	2020	Journal of Affective Disorders. Vol.277 2020, pp. 1022-1037.
Clinical Psychology: Depression	Efficacy, efficiency and safety of high-frequency repetitive transcranial magnetic stimulation applied more than once a day in depression: A systematic review. [References].	Chen, Leo Hudaib, Abdul-Rahman Hoy, Kate E Fitzgerald, Paul B	2020	Journal of Affective Disorders. Vol.277 2020, pp. 986-996.
Clinical Psychology: Depression	Depression and inflammation among children and adolescents: A meta-analysis. [References].	Colasanto, Marlena Madigan, Sheri Korczak, Daphne J	2020	Journal of Affective Disorders. Vol.277 2020, pp. 940-948.
Clinical Psychology: Depression	A systematic review and meta-analysis of the efficacy of intravenous ketamine infusion for treatment resistant depression: January 2009 - January 2019. [References].	Marcantoni, Walter S Akoumba, Bertine Sandra Wassef, Maggy Mayrand, Julie Lai, Hinatea Richard-Devantoy, Stephane Beauchamp, Sylvie	2020	Journal of Affective Disorders. Vol.277 2020, pp. 831-841.
Clinical Psychology: Depression	Mediational mechanisms involved in the relation between attachment insecurity and depression: A meta-analysis. [References].	Cortes-Garcia, Laura Takkouche, Bahi Rodriguez-Cano, Ruben Senra, Carmen	2020	Journal of Affective Disorders. Vol.277 2020, pp. 706-726.
Clinical Psychology: Depression	Risk factors for depressive symptoms among older Chinese adults: A meta-analysis. [References].	Qiu, Qin-wei Qian, Sheng Li, Jia-yu Jia, Rui-xia Wang, Ying-quan Xu, Yong	2020	Journal of Affective Disorders. Vol.277 2020, pp. 341-346.
Clinical Psychology: Depression	Reported prevalence of depression or depressive symptoms among men who have sex with men in China, 2004-2018: A systematic review and meta-analysis. [References].	Fu, Hanlin Feng, Tiejian Wang, Tingting Wu, Xiaobing Cai, Yumao Yang, Tubao	2020	Journal of Affective Disorders. Vol.277 2020, pp. 192-203.
Clinical Psychology: Depression	Psychedelic-assisted psychotherapy for depression: How dire is the need? How could we do it? [References].	Earleywine, Mitch De Leo, Joseph	2020	Journal of Psychedelic Studies. Vol.4(2), 2020, pp. 88-92.
Clinical Psychology: Depression	The effects of cognitive behavioural therapy on depression and quality of life in patients with maintenance haemodialysis: A systematic review. [References].	Ling, Chen Evans, Debra Zhang, Yunfang Luo, Jianying Hu, Yanping Ouyang, Yuxia Tang, Jiamin Kuang, Ziqiao	2020	BMC Psychiatry. Vol.20 2020, ArtID 369.
Clinical Psychology: Depression	Evidence-based practice: A comparison of International Clinical Practice Guidelines and current research on physical activity for mild to moderate depression. [References].	Hess, Courtney Wynne Karter, Justin Cosgrove, Lisa Hayden, Laura	2019	Translational Behavioral Medicine. Vol.9(4), 2019, pp. 703-710.
Clinical Psychology: Depression	Association of endogenous testosterone concentration with depression in men: A systematic review protocol. [References].	See, Chee Keong Turnbull, Deborah Ritson, Felix Martin, Sean Tully, Phillip Wittert, Gary	2019	JBI Database of Systematic Reviews and Implementation Reports. Vol.17(9), 2019, pp. 1894-1900.
Clinical Psychology: Depression	New parents' experiences of postpartum depression: A systematic review of qualitative evidence. [References].	Holopainen, Arja Hakulinen, Tuovi	2019	JBI Database of Systematic Reviews and Implementation Reports. Vol.17(9), 2019, pp. 1731-1769.
Clinical Psychology: Depression	Change in the level of depression among Chinese college students from 2000 to 2017: A cross-temporal meta-analysis. [References].	Feng, Bing Zhang, Yan Zhang, Lei Xie, Xiaodan Geng, Wenxiu	2020	Social Behavior and Personality: An International Journal. Vol.48(2), 2020, pp. 1-16.
Clinical Psychology: Depression	Depressed mood and anxiety as risk factors for hypertensive disorders of pregnancy: A systematic review and meta-analysis. [References].	Shay, Matthew MacKinnon, Anna L Metcalfe, Amy Giesbrecht, Gerald Campbell, Tavis Nerenberg, Kara Tough, Suzanne Tomfohr-Madsen, Lianne	2020	Psychological Medicine. Vol.50(13), 2020, pp. 2128-2140.
Clinical Psychology: Depression	Impulsivity, decision-making and risk-taking behaviour in bipolar disorder: A systematic review and meta-analysis. [References].	Ramirez-Martin, Almudena Ramos-Martin, Javier Mayoral-Cleries, Fermin Moreno-Kustner, Berta Guzman-Parra, Jose	2020	Psychological Medicine. Vol.50(13), 2020, pp. 2141-2153.
Clinical Psychology: Depression	An attempt to explain the bidirectional association between ischaemic heart disease, stroke and depression: A cohort and meta-analytic approach. [References].	Wium-Andersen, Marie Kim Wium-Andersen, Ida Kim Prescott, Eva Irene Bosano Overvad, Kim Jorgensen, Martin Balslev Osler, Merete	2020	The British Journal of Psychiatry. Vol.217(2), 2020, pp. 434-441.
Clinical Psychology: Depression	Efficacy of pharmacotherapeutics for patients comorbid with alcohol use disorders and depressive symptoms-A Bayesian network meta-analysis. [References].	Li, Jiande Wang, Hongxuan Li, Mei Shen, Qingyu Li, Xiangpen Rong, Xiaoming Peng, Ying	2020	CNS Neuroscience & Therapeutics. Vol.26(11), 2020, pp. 1185-1197.
Clinical Psychology: Depression	A systematic review of studies on the use of mindfulness-based cognitive therapy for the treatment of anxiety and depression in older people. [References].	Thomas, Rebecca Chur-Hansen, Anna Turner, Melanie	2020	Mindfulness. Vol.11(7), 2020, pp. 1599-1609.
Clinical Psychology: Depression	Efficacy of psychedelic treatments on depressive symptoms: A meta-analysis. [References].	Romeo, Bruno Karila, Laurent Martelli, Catherine Benyamina, Amine	2020	Journal of Psychopharmacology. Vol.34(10), 2020, pp. 1079-1085.
Clinical Psychology: Depression	Wernicke encephalopathy in patients with depression: A systematic review. [References].	Oudman, Erik	2020	Psychiatry and Clinical Neurosciences. Vol.74(10), 2020, pp. 569-572.
Clinical Psychology: Depression	Music therapy for depression. [References].	Roddis, Jennifer K Tanner, Melanie	2020	Research in Nursing & Health. Vol.43(1), 2020, pp. 134-136.
Clinical Psychology: Depression	Treatment of double depression: A meta-analysis. [References].	May, David G Shaffer, Victoria N Yoon, K. Lira	2020	Psychiatry Research. Vol.291 2020, ArtID 113262.
Clinical Psychology: Depression	Light therapy in non-seasonal depression: An update meta-analysis. [References].	Tao, Long Jiang, Rui Zhang, Kuo Qian, Zhikan Chen, Peng Lv, Yili Yao, Yuyou	2020	Psychiatry Research. Vol.291 2020, ArtID 113247.
Clinical Psychology: Depression	Mindfulness-based cognitive therapy for bipolar disorder: A systematic review and meta-analysis. [References].	Xuan, Rongrong Li, Xiaoming Qiao, Yuxi Guo, Qianhui Liu, Xiaoyu Deng, Wenrui Hu, Qian Wang, Kai Zhang, Lei	2020	Psychiatry Research. Vol.290 2020, ArtID 113116.
Clinical Psychology: Depression	N-acetylcysteine as an adjunctive treatment for bipolar depression and major depressive disorder: A systematic review and meta-analysis of double-blind, randomized placebo-controlled trials. [References].	Kishi, Taro Miyake, Nobumi Okuya, Makoto Sakuma, Kenji Iwata, Nakao	2020	Psychopharmacology. Vol.237(11), 2020, pp. 3481-3487.
Clinical Psychology: Depression	Practitioner review: Effectiveness of indicated school-based interventions for adolescent depression and anxiety-A meta-analytic review. [References].	Gee, Brioney Reynolds, Shirley Carroll, Ben Orchard, Faith Clarke, Tim Martin, David Wilson, Jon Pass, Laura	2020	Journal of Child Psychology and Psychiatry. Vol.61(7), 2020, pp. 739-756.
Clinical Psychology: Depression	Effectiveness of psychological and educational interventions for the prevention of depression in the workplace: A systematic review and meta-analysis. [References].	Bellon, Juan Angel Conejo-Ceron, Sonia Cortes-Abela, Cayetana Pena-Andreu, Jose Miguel Garcia-Rodriguez, Antonio Moreno-Peral, Patricia	2019	Scandinavian Journal of Work, Environment & Health. Vol.45(4), 2019, pp. 324-332.
Clinical Psychology: Depression	Combining threshold analysis and GRADE to assess sensitivity to bias in antidepressant treatment recommendations adjusted for depression severity. [References].	Holper, L	2020	Research Synthesis Methods. Vol.11(2), 2020, pp. 275-286.
Clinical Psychology: Depression	A systematic review and meta-analysis on the effects of transcranial direct current stimulation in depressive episodes. [References].	Razza, Lais B Palumbo, Priscila Moffa, Adriano H Carvalho, Andre F Solmi, Marco Loo, Colleen K Brunoni, Andre Russowsky	2020	Depression and Anxiety. Vol.37(7), 2020, pp. 594-608.
Clinical Psychology: Depression	Psychological interventions for depression and anxiety in pregnant Latina and Black women in the United States: A systematic review. [References].	Ponting, Carolyn Mahrer, Nicole E Zelcer, Hannah Dunkel Schetter, Christine Chavira, Denise A	2020	Clinical Psychology & Psychotherapy. Vol.27(2), 2020, pp. 249-265.
Clinical Psychology: Depression	The effect of a very low calorie diet on subjective depressive symptoms and anxiety: Meta-analysis and systematic review. [References].	Ein, Natalie Armstrong, Bonnie Vickers, Kristin	2019	International Journal of Obesity. Vol.43(7), 2019, pp. 1444-1455.
Clinical Psychology: Depression	Videoconferencing psychotherapy and depression: A systematic review. [References].	Berryhill, Micha Blake Culmer, Nathan Williams, Nelle Halli-Tierney, Anne Betancourt, Alex Roberts, Hannah King, Michael	2019	Telemedicine and e-Health. Vol.25(6), 2019, pp. 435-446.
Clinical Psychology: Depression	Treatment response of add-on esketamine nasal spray in resistant major depression in relation to add-on second-generation antipsychotic treatment. [References].	Dold, Markus Bartova, Lucie Kasper, Siegfried	2020	International Journal of Neuropsychopharmacology. Vol.23(7), 2020, pp. 440-445.
Clinical Psychology: Depression	Distant mood monitoring for depressive and bipolar disorders: A systematic review. [References].	van der Watt, A. S. J Odendaal, W Louw, K Seedat, S	2020	BMC Psychiatry. Vol.20 2020, ArtID 383.
Clinical Psychology: Depression	Effectiveness of internal Qigong on quality of life, depressive symptoms and self-efficacy among community-dwelling older adults with chronic disease: A systematic review and meta-analysis. [References].	Gouw, Vanessa Xiao Hui Jiang, Ying Seah, Betsy He, Honggu Hong, Jingfang Wang, Wenru	2019	International Journal of Nursing Studies. Vol.99 2019, ArtID 103378.
Clinical Psychology: Depression	Depression and anxiety in parents of children with intellectual and developmental disabilities: A systematic review and metaanalysis. [References].	Scherer, Nathaniel Verhey, Ibone Kuper, Hannah	2019	PLoS ONE. Vol.14(7), 2019, ArtID e0219888.
Clinical Psychology: Depression	Urbanization, urbanicity, and depression: A review of the recent global literature. [References].	Sampson, Laura Ettman, Catherine K Galea, Sandro	2020	Current Opinion in Psychiatry. Vol.33(3), 2020, pp. 233-244.
Clinical Psychology: Depression	Efficacy of infliximab in treatment-resistant depression: A systematic review and meta-analysis. [References].	Bavaresco, Daniela V Uggioni, Maria Laura Rodrigues Ferraz, Sarah Dagostin Marques, Rudielly Moraes Machado Simon, Carla Sasso Dagostin, Valdemira Santina Grande, Antonio Jose da Rosa, Maria Ines	2020	Pharmacology, Biochemistry and Behavior. Vol.188 2020, ArtID 172838.
Clinical Psychology: Depression	Diagnostic accuracy of depression questionnaires in adult patients with diabetes: A systematic review and meta-analysis. [References].	de Joode, Johanna W van Dijk, Susan E. M Walburg, Florine S Bosmans, Judith E van Marwijk, Harm W. J de Boer, Michiel R van Tulder, Maurits W Adriaanse, Marcel C	2019	PLoS ONE. Vol.14(6), 2019, ArtID e0218512.
Clinical Psychology: Depression	The association between subjective caregiver burden and depressive symptoms in carers of older relatives: A systematic review and meta-analysis. [References].	del-Pino-Casado, Rafael Rodriguez Cardosa, Marta Lopez-Martinez, Catalina Orgeta, Vasiliki	2019	PLoS ONE. Vol.14(5), 2019, ArtID e0217648.
Clinical Psychology: Depression	Alexithymia in individuals with chronic pain and its relation to pain intensity, physical interference, depression, and anxiety: A systematic review and meta-analysis. [References].	Aaron, Rachel V Fisher, Emma A de la Vega, Rocio Lumley, Mark A Palermo, Tonya M	2019	Pain. Vol.160(5), 2019, pp. 994-1006.
Clinical Psychology: Depression	Completeness of descriptions of repetitive transcranial magnetic stimulation intervention: A systematic review of randomized controlled trials of rTMS in depression. [References].	Chantebel, Romain Chesneau, Adelise Tavernier, Elsa El-Hage, Wissam Caille, Agnes	2019	The Journal of ECT. Vol.35(1), 2019, pp. 7-13.
Clinical Psychology: Depression	Systematic review of gut microbiota and major depression. [References].	Cheung, Stephanie G Goldenthal, Ariel R Uhlemann, Anne-Catrin Mann, J. John Miller, Jeffrey M Sublette, M. Elizabeth	2019	Frontiers in Psychiatry. Vol.10 2019, ArtID 34.
Clinical Psychology: Depression	Therapeutic alliance in technology-based interventions for the treatment of depression: Systematic review. [References].	Wehmann, Eileen Kohnen, Moritz Harter, Martin Liebherz, Sarah	2020	Journal of Medical Internet Research. Vol.22(6), 2020, ArtID e17195.
Clinical Psychology: Depression	The acceptability and usability of digital health interventions for adults with depression, anxiety, and somatoform disorders: Qualitative systematic review and meta-synthesis. [References].	Patel, Shireen Akhtar, Athfah Malins, Sam Wright, Nicola Rowley, Emma Young, Emma Sampson, Stephanie Morriss, Richard	2020	Journal of Medical Internet Research. Vol.22(7), 2020, ArtID e16228.
Clinical Psychology: Depression	Technological state of the art of electronic mental health interventions for major depressive disorder: Systematic literature review. [References].	Burger, Franziska Neerincx, Mark A Brinkman, Willem-Paul	2020	Journal of Medical Internet Research. Vol.22(1), 2020, ArtID e12599.
Clinical Psychology: Depression	Oxytocin and postpartum depression: A systematic review. [References].	Thul, Taylor A Corwin, Elizabeth J Carlson, Nicole S Brennan, Patricia A Young, Larry J	2020	Psychoneuroendocrinology. Vol.120 2020, ArtID 104793.
Clinical Psychology: Depression	Diagnostic stability in bipolar disorder: A systematic review. [References].	Cano-Ruiz, Paloma Sanmartin-Salinas, Patricia Gomez-Peinado, Alicia Calero-Mora, Cecilia Gutierrez-Rojas, Luis	2020	Actas Espanolas de Psiquiatria. Vol.48(1), 2020, pp. 28-35.
Clinical Psychology: Depression	Do exercise trials for adults with depression account for comorbid anxiety? A systematic review. [References].	Bond, Gabrielle Stanton, Robert Wintour, Sally-Anne Rosenbaum, Simon Rebar, Amanda L	2020	Mental Health and Physical Activity. Vol.18 2020, ArtID 100320.
Clinical Psychology: Depression	Predicting antidepressant response through early improvement of individual symptoms of depression incorporating baseline characteristics of patients: An individual patient data meta-analysis. [References].	Watanabe, Norio Maruo, Kazushi Imai, Hissei Ikeda, Kazutaka Yamawaki, Shigeto Furukawa, Toshi A	2020	Journal of Psychiatric Research. Vol.125 2020, pp. 85-90.
Clinical Psychology: Depression	Clozapine in bipolar disorder: A systematic review and meta-analysis. [References].	Delgado, Andre Velosa, Jorge Zhang, Junyu Dursun, Serdar M Kapczinski, Flavio de Azevedo Cardoso, Taiane	2020	Journal of Psychiatric Research. Vol.125 2020, pp. 21-27.
Clinical Psychology: Depression	Antidepressant-associated mania in bipolar disorder: A review and meta-analysis of potential clinical and genetic risk factors. [References].	Melhuish Beaupre, Lindsay M Tiwari, Arun K Goncalves, Vanessa F Lisoway, Amanda J Harripaul, Ricardo S Muller, Daniel J Zai, Clement C Kennedy, James L	2020	Journal of Clinical Psychopharmacology. Vol.40(2), 2020, pp. 180-185.
Clinical Psychology: Depression	Acceptability of acute and maintenance pharmacotherapy of bipolar disorder: A systematic review of randomized, double-blind, placebo-controlled clinical trials. [References].	Bai, Yuanhan Yang, Haichen Chen, Guanjie Gao, Keming	2020	Journal of Clinical Psychopharmacology. Vol.40(2), 2020, pp. 167-179.
Clinical Psychology: Depression	Rumination in major depressive and bipolar disorder-A meta-analysis. [References].	Kovacs, Lilla Nora Takacs, Zsofia K Toth, Zsofia Simon, Evelin Schmelowszky, Agoston Kokonyei, Gyongyi	2020	Journal of Affective Disorders. Vol.276 2020, pp. 1131-1141.
Clinical Psychology: Depression	The magnitude and heterogeneity of antidepressant response in depression: A meta-analysis of over 45,000 patients. [References].	Guo, Xin McCutcheon, Robert A Pillinger, Toby Mizuno, Yuya Natesan, Sridhar Brown, Kirsten Howes, Oliver	2020	Journal of Affective Disorders. Vol.276 2020, pp. 991-1000.
Clinical Psychology: Depression	The concept and management of acute episodes of treatment-resistant bipolar disorder: A systematic review and exploratory meta-analysis of randomized controlled trials. [References].	Fornaro, Michele Carvalho, Andre F Fusco, Andrea Anastasia, Annalisa Solmi, Marco Berk, Michael Sim, Kang Vieta, Eduard de Bartolomeis, Andrea	2020	Journal of Affective Disorders. Vol.276 2020, pp. 970-983.
Clinical Psychology: Depression	Effectiveness of peer support intervention on perinatal depression: A systematic review and meta-analysis. [References].	Huang, Ruirui Yan, Chunli Tian, Yumei Lei, Beimei Yang, Dongqi Liu, Dan Lei, Jun	2020	Journal of Affective Disorders. Vol.276 2020, pp. 788-796.
Clinical Psychology: Depression	Prevalence of childhood trauma among adults with affective disorder using the Childhood Trauma Questionnaire: A meta-analysis. [References].	Zhang, Simei Lin, Xiujin Yang, Tingyu Zhang, Shengjie Pan, Yuli Lu, Jianping Liu, Jianbo	2020	Journal of Affective Disorders. Vol.276 2020, pp. 546-554.
Clinical Psychology: Depression	Treating major depression and comorbid disorders with transcranial magnetic stimulation. [References].	Thompson, Lauren	2020	Journal of Affective Disorders. Vol.276 2020, pp. 453-460.
Clinical Psychology: Depression	Economic evaluations of non-pharmacological interventions and cost-of-illness studies in bipolar disorder: A systematic review. [References].	Kraiss, Jannis T Wijnen, Ben Kupka, Ralph W Bohlmeijer, Ernst T Lokkerbol, Joran	2020	Journal of Affective Disorders. Vol.276 2020, pp. 388-401.
Clinical Psychology: Depression	Efficacy of Triple Chronotherapy in unipolar and bipolar depression: A systematic review of the available evidence. [References].	D'Agostino, Armando Ferrara, Paolo Terzoni, Stefano Ostinelli, Edoardo Giuseppe Carrara, Claudia Prunas, Cecilia Gambini, Orsola Destrebecq, Anne	2020	Journal of Affective Disorders. Vol.276 2020, pp. 297-304.
Clinical Psychology: Depression	Performances on individual neurocognitive tests by people experiencing a current major depression episode: A systematic review and meta-analysis. [References].	Parkinson, William L Rehman, Yasir Rathbone, Michel Upadhye, Suneel	2020	Journal of Affective Disorders. Vol.276 2020, pp. 249-259.
Clinical Psychology: Depression	Clinical correlates of DSM-5 mixed features in bipolar disorder: A meta-analysis. [References].	Bartoli, Francesco Crocamo, Cristina Carra, Giuseppe	2020	Journal of Affective Disorders. Vol.276 2020, pp. 234-240.
Clinical Psychology: Depression	Systematic review of the factor structure and measurement invariance of the Patient Health Questionnaire-9 (PHQ-9) and validation of the Portuguese version in community settings. [References].	Lamela, Diogo Soreira, Catia Matos, Paula Morais, Ana	2020	Journal of Affective Disorders. Vol.276 2020, pp. 220-233.
Clinical Psychology: Depression	Interactions of childhood maltreatment and genetic variations in adult depression: A systematic review. [References].	Li, Muzi Liu, Sibei D'Arcy, Carl Gao, Tingting Meng, Xiangfei	2020	Journal of Affective Disorders. Vol.276 2020, pp. 119-136.
Clinical Psychology: Depression	Prediction on treatment improvement in depression with resting state connectivity: A coordinate-based meta-analysis. [References].	Long, Zhiliang Du, Lian Zhao, Jia Wu, Shiyang Zheng, Qiaoqiao Lei, Xu	2020	Journal of Affective Disorders. Vol.276 2020, pp. 62-68.
Clinical Psychology: Depression	Social networks use disorder and associations with depression and anxiety symptoms: A systematic review of recent research in China. [References].	Hussain, Zaheer Wegmann, Elisa Yang, Haibo Montag, Christian	2020	Frontiers in Psychology. Vol.11 2020, ArtID 211.
Clinical Psychology: Depression	Child maltreatment and depression: A meta-analysis of studies using the Childhood Trauma Questionnaire. [References].	Humphreys, Kathryn L LeMoult, Joelle Wear, John G Piersiak, Hannah A Lee, Aaron Gotlib, Ian H	2020	Child Abuse & Neglect. Vol.102 2020, ArtID 104361.
Clinical Psychology: Depression	Cognitive-behavioral therapy for treatment-resistant depression in adults and adolescents: A systematic review. [References].	Zakhour, Stephanie Nardi, Antonio E Levitan, Michelle Appolinario, Jose Carlos	2020	Trends in Psychiatry and Psychotherapy. Vol.42(1), 2020, pp. 92-101.
Clinical Psychology: Depression	Association of a priori dietary patterns with depressive symptoms: A harmonised meta-analysis of observational studies. [References].	Nicolaou, Mary Colpo, Marco Vermeulen, Esther Elstgeest, Liset E. M Cabout, Mieke Gibson-Smith, Deborah Knuppel, Anika Sini, Giovana Schoenaker, Danielle A. J. M Mishra, Gita D Lok, Anja Penninx, Brenda W. J. H Bandinelli, Stefania Brunner, Eric J Zwinderman, Aiko H Brouwer, Ingeborg A Visser, Marjolein	2020	Psychological Medicine. Vol.50(11), 2020, pp. 1872-1883.
Clinical Psychology: Depression	Risk factors for depression in patients with epilepsy: A meta-analysis. [References].	Yang, Yanhong Yang, Mengyang Shi, Qianling Wang, Tiancheng Jiang, Min	2020	Epilepsy & Behavior. Vol.106 2020, ArtID 107030.
Clinical Psychology: Depression	A meta-analysis of depressive symptoms among Ethiopian prisoners and a narrative description of its associated factors: A country based systematic review and meta-analysis study. [References].	Necho, Mogesie Belete, Asmare Tsehay, Mekonnen Zenebe, Yosef	2020	BMC Psychiatry. Vol.20 2020, ArtID 281.
Clinical Psychology: Depression	The 14-item Resilience scale as a potential screening tool for depression/anxiety and quality of life assessment: A systematic review of current research. [References].	Mirosevic, Spela Klemenc-Ketis, Zalika Selic, Polona	2019	Family Practice. Vol.36(3), 2019, pp. 262-268.
Clinical Psychology: Depression	Postpartum hormonal contraception use and incidence of postpartum depression: A systematic review. [References].	Ti, Angeline Curtis, Kathryn M	2019	The European Journal of Contraception and Reproductive Health Care. Vol.24(2), 2019, pp. 109-116.
Clinical Psychology: Depression	A systematic review of technology-assisted interventions for co-morbid depression and substance use. [References].	Holmes, Nicola A van Agteren, Joseph E. M Dorstyn, Diana S	2019	Journal of Telemedicine and Telecare. Vol.25(3), 2019, pp. 131-141.
Clinical Psychology: Depression	The management of depression following traumatic brain injury: A systematic review with meta-analysis. [References].	Beedham, William Belli, Antonio Ingaralingam, Sathana Haque, Sayeed Upthegrove, Rachel	2020	Brain Injury. Vol.34(10), 2020, pp. 1287-1304.
Clinical Psychology: Depression	Endocrine and immune effects of non-convulsive neurostimulation in depression: A systematic review. [References].	Perrin, Andrew J Pariante, Carmine M	2020	Brain, Behavior, and Immunity. Vol.87 2020, pp. 910-920.
Clinical Psychology: Depression	Inflammatory markers in depression: A meta-analysis of mean differences and variability in 5,166 patients and 5,083 controls. [References].	Osimo, Emanuele F Pillinger, Toby Rodriguez, Irene Mateos Khandaker, Golam M Pariante, Carmine M Howes, Oliver D	2020	Brain, Behavior, and Immunity. Vol.87 2020, pp. 901-909.
Clinical Psychology: Depression	Comparative efficacy of placebos in short-term antidepressant trials for major depression: A secondary meta-analysis of placebo-controlled trials. [References].	Holper, Lisa Hengartner, Michael P	2020	BMC Psychiatry. Vol.20 2020, ArtID 437.
Clinical Psychology: Depression	Genetic associations between childhood psychopathology and adult depression and associated traits in 42 998 individuals: A meta-analysis. [References].	Akingbuwa, Wonuola A Hammerschlag, Anke R Jami, Eshim S Allegrini, Andrea G Karhunen, Ville Sallis, Hannah Ask, Helga Askeland, Ragna B Baselmans, Bart Diemer, Elizabeth Hagenbeek, Fiona A Havdahl, Alexandra Hottenga, Jouke-Jan Mbarek, Hamdi Rivadeneira, Fernando Tesli, Martin van Beijsterveldt, Catharina Breen, Gerome Lewis, Cathryn M Thapar, Anita Boomsma, Dorret I Kuja-Halkola, Ralf Reichborn-…	2020	JAMA Psychiatry. Vol.77(7), 2020, pp. 715-728.
Clinical Psychology: Depression	Psychotherapy for depression across different age groups: A systematic review and meta-analysis. [References].	Cuijpers, Pim Karyotaki, Eirini Eckshtain, Dikla Ng, Mei Yi Corteselli, Katherine A Noma, Hisashi Quero, Soledad Weisz, John R	2020	JAMA Psychiatry. Vol.77(7), 2020, pp. 694-702.
Clinical Psychology: Depression	Predicted cellular and molecular actions of lithium in the treatment of bipolar disorder: An in Silico study. [References].	Najafi, Hadi Totonchi, Mehdi Sadeghizadeh, Majid	2020	CNS Drugs. Vol.34(5), 2020, pp. 521-533.
Clinical Psychology: Depression	Depression following major life transitions in women: A review and theory. [References].	Moustafa, Ahmed A Crouse, Jacob J Herzallah, Mohammad M Salama, Mohamed Mohamed, Wael Misiak, Blazej Frydecka, Dorota Al-Dosari, Nasser F Megreya, Ahmed M Mattock, Karen	2020	Psychological Reports. Vol.123(5), 2020, pp. 1501-1517.
Clinical Psychology: Depression	Gene-environment interactions between HPA-axis genes and childhood maltreatment in depression: A systematic review. [References].	Normann, Caroline Buttenschon, Henriette N	2020	Acta Neuropsychiatrica. Vol.32(3), 2020, pp. 111-121.
Clinical Psychology: Depression	A systematic review of measures of medication adherence in consumers with unipolar depression. [References].	Srimongkon, Pornchanok Aslani, Parisa Chen, Timothy F	2019	Research in Social & Administrative Pharmacy. Vol.15(1), 2019, pp. 3-22.
Clinical Psychology: Depression	Effectiveness of cognitive behavioural therapy for perinatal depression: A systematic review and meta-analysis. [References].	Li, Zimeng Liu, Ying Wang, Jiayao Liu, Jia Zhang, Chunmei Liu, Yanhui	2020	Journal of Clinical Nursing. Vol.29(17-18), 2020, pp. 3170-3182.
Clinical Psychology: Depression	Internet-delivered cognitive behavioral therapies for late-life depressive symptoms: A systematic review and meta-analysis. [References].	Xiang, Xiaoling Wu, Shiyou Zuverink, Ashley Tomasino, Kathryn N An, Ruopeng Himle, Joseph A	2020	Aging & Mental Health. Vol.24(8), 2020, pp. 1196-1206.
Clinical Psychology: Depression	Smartphone applications for the treatment of depressive symptoms: A meta-analysis and qualitative review. [References].	Park, Caroline Zhu, Judy Man, Roger Ho Chun Rosenblat, Joshua D Iacobucci, Michelle Gill, Hartej Mansur, Rodrigo B McIntyre, Roger S	2020	Annals of Clinical Psychiatry. Vol.32(1), 2020, pp. 48-68.
Clinical Psychology: Depression	Chemokine alterations in bipolar disorder: A systematic review and meta-analysis. [References].	Misiak, Blazej Bartoli, Francesco Carra, Giuseppe Malecka, Monika Samochowiec, Jerzy Jarosz, Konrad Banik, Anna Stanczykiewicz, Bartlomiej	2020	Brain, Behavior, and Immunity. Vol.88 2020, pp. 870-877.
Clinical Psychology: Depression	Altered peripheral blood compounds in drug-naive first-episode patients with either schizophrenia or major depressive disorder: A meta-analysis. [References].	Cakici, Nuray Sutterland, Arjen L Penninx, Brenda W. J. H Dalm, Virgil A de Haan, Lieuwe van Beveren, Nico J. M	2020	Brain, Behavior, and Immunity. Vol.88 2020, pp. 547-558.
Clinical Psychology: Depression	Depression among epileptic patients and its association with drug therapy in sub-Saharan Africa: A systematic review and meta-analysis. [References].	Dessie, Getenet Mulugeta, Henok Leshargie, Cheru Tesema Wagnew, Fasil Burrowes, Sahai	2019	PLoS ONE. Vol.14(3), 2019, ArtID e0202613.
Clinical Psychology: Depression	Looming cognitive style and its associations with anxiety and depression: A meta-analysis. [References].	Yeo, Gerard C Hong, Ryan Y Riskind, John H	2020	Cognitive Therapy and Research. Vol.44(3), 2020, pp. 445-467.
Clinical Psychology: Depression	Lithium and suicide prevention in mood disorders and in the general population: A systematic review. [References].	Del Matto, L Muscas, M Murru, A Verdolini, N Anmella, G Fico, G Corponi, F Carvalho, A. F Samalin, L Carpiniello, B Fagiolini, A Vieta, E Pacchiarotti, I	2020	Neuroscience and Biobehavioral Reviews. Vol.116 2020, pp. 142-153.
Clinical Psychology: Depression	Diagnostic accuracy of various forms of geriatric depression scale for screening of depression among older adults: Systematic review and meta-analysis. [References].	Krishnamoorthy, Yuvaraj Rajaa, Sathish Rehman, Tanveer	2020	Archives of Gerontology and Geriatrics. Vol.87 2020, ArtID 104002.
Clinical Psychology: Depression	A meta-analysis of the association between adolescent social media use and depressive symptoms. [References].	Ivie, Elizabeth J Pettitt, Adam Moses, Louis J Allen, Nicholas B	2020	Journal of Affective Disorders. Vol.275 2020, pp. 165-174.
Clinical Psychology: Depression	The association between polymorphism of norepinephrine transporter G1287A and major depressive disorder, antidepressant response: A meta-analysis. [References].	Zhao, Xiaofeng Song, Chuanfu Wang, Na He, Jin Yang, Xueping Zhang, Huijie Deng, Yajie He, Yi Liu, Yujia Li, Hengfen Cao, Suxia	2020	Psychiatric Genetics. Vol.30(4), 2020, pp. 101-109.
Clinical Psychology: Depression	Confining the concept of vascular depression to late-onset depression: A meta-analysis of MRI-defined hyperintensity burden in major depressive disorder and bipolar disorder. [References].	Salo, Katharina I Scharfen, Jana Wilden, Isabelle D Schubotz, Ricarda I Holling, Heinz	2019	Frontiers in Psychology. Vol.10 2019, ArtID 1241.
Clinical Psychology: Depression	Characterizing anhedonia: A systematic review of neuroimaging across the subtypes of reward processing deficits in depression. [References].	Borsini, Alessandra Wallis, Amelia St John Zunszain, Patricia Pariante, Carmine Maria Kempton, Matthew J	2020	Cognitive, Affective & Behavioral Neuroscience. Vol.20(4), 2020, pp. 816-841.
Clinical Psychology: Depression	Effectiveness of universal multiple-risk lifestyle interventions in reducing depressive symptoms: Systematic review and meta-analysis. [References].	Gomez-Gomez, Irene Bellon, Juan A Resurreccion, Davinia Maria Cuijpers, Pim Moreno-Peral, Patricia Rigabert, Alina Maderuelo-Fernandez, Jose Angel Motrico, Emma	2020	Preventive Medicine: An International Journal Devoted to Practice and Theory. Vol.134 2020, ArtID 106067.
Clinical Psychology: Depression	A meta-analysis of cognitive-behavioral therapy for depressive symptoms among college students, alone and in comparison with other interventions. [References].	Ma, Liang Huang, Cong Cui, Zeshi	2020	Journal of Behavioral and Cognitive Therapy. Vol.30(2), 2020, pp. 127-139.
Clinical Psychology: Depression	HMGB1 involved in stress-induced depression and its neuroinflammatory priming role: A systematic review. [References].	Zhang, Huifeng Ding, Lei Shen, Ting Peng, Daihui	2019	General Psychiatry. Vol.32(4), 2019, pp. 1-9.
Clinical Psychology: Depression	Effectiveness of dance movement therapy in the treatment of adults with depression: A systematic review with meta-analyses. [References].	Karkou, Vicky Aithal, Supritha Zubala, Ania Meekums, Bonnie	2019	Frontiers in Psychology. Vol.10 2019, ArtID 936.
Clinical Psychology: Depression	Moderators of psychological and psychoeducational interventions for the prevention of depression: A systematic review. [References].	Conejo-Ceron, Sonia Bellon, Juan Angel Motrico, Emma Campos-Paino, Henar Martin-Gomez, Carmen Ebert, David D Buntrock, Claudia Gili, Margalida Moreno-Peral, Patricia	2020	Clinical Psychology Review. Vol.79 2020, ArtID 101859.
Clinical Psychology: Depression	Reinforcement sensitivity, depression and anxiety: A meta-analysis and meta-analytic structural equation model. [References].	Katz, Benjamin A Matanky, Kathryn Aviram, Gidi Yovel, Iftah	2020	Clinical Psychology Review. Vol.77 2020, ArtID 101842.
Clinical Psychology: Depression	Mediators in psychological and psychoeducational interventions for the prevention of depression and anxiety. A systematic review. [References].	Moreno-Peral, Patricia Bellon, Juan Angel Huibers, Marcus J. H Mestre, Jose M Garcia-Lopez, Luis Joaquin Taubner, Svenja Rodriguez-Morejon, Alberto Bolinski, Felix Sales, Celia M. D Conejo-Ceron, Sonia	2020	Clinical Psychology Review. Vol.76 2020, ArtID 101813.
Clinical Psychology: Depression	The effect of four Immeasurables meditations on depressive symptoms: A systematic review and meta-analysis. [References].	Lv, Jing Liu, Qiuling Zeng, Xianglong Oei, Tian P. S Liu, Yidan Xu, Kexin Sun, Wenxiang Hou, Hanchao Liu, Jing	2020	Clinical Psychology Review. Vol.76 2020, ArtID 101814.
Clinical Psychology: Depression	Relations of friendship experiences with depressive symptoms and loneliness in childhood and adolescence: A meta-analytic review. [References].	Schwartz-Mette, Rebecca A Shankman, Jessica Dueweke, Aubrey R Borowski, Sarah Rose, Amanda J	2020	Psychological Bulletin. Vol.146(8), 2020, pp. 664-700.
Clinical Psychology: Depression	Pharmacological interventions for prevention of depression in high risk conditions: Systematic review and meta-analysis. [References].	Farooq, Saeed Singh, Surrendra P Burke, Danielle Naeem, Farooq Ayub, Muhammad	2020	Journal of Affective Disorders. Vol.269 2020, pp. 58-69.
Clinical Psychology: Depression	Pharmacological and non-pharmacological interventions for depression after moderate-to-severe traumatic brain injury: A systematic review and meta-analysis. [References].	Peppel, Lianne D Ribbers, Gerard M Heijenbrok-Kal, Majanka H	2020	Journal of Neurotrauma. Vol.37(14), 2020, pp. 1587-1596.
Clinical Psychology: Depression	Multimodal abnormalities of brain structure and function in major depressive disorder: A meta-analysis of neuroimaging studies. [References].	Gray, Jodie P Muller, Veronika I Eickhoff, Simon B Fox, Peter T	2020	The American Journal of Psychiatry. Vol.177(5), 2020, pp. 422-434.
Clinical Psychology: Depression	Vagus nerve stimulation (VNS) therapy in patients with treatment resistant depression: A systematic review and meta-analysis. [References].	Bottomley, Juliana M LeReun, Corinne Diamantopoulos, Alex Mitchell, Stephen Gaynes, Bradley N	2020	Comprehensive Psychiatry. Vol.98 2020, ArtID 152156.
Clinical Psychology: Depression	Prevalence and correlates of major depressive disorder, bipolar disorder and schizophrenia among nursing home residents without dementia: Systematic review and meta-analysis. [References].	Fornaro, Michele Solmi, Marco Stubbs, Brendon Veronese, Nicola Monaco, Francesco Novello, Stefano Fusco, Andrea Anastasia, Annalisa De Berardis, Domenico Carvalho, Andre F de Bartolomeis, Andrea Vieta, Eduard	2020	The British Journal of Psychiatry. Vol.216(1), 2020, pp. 6-15.
Clinical Psychology: Depression	High-dose omega-3 polyunsaturated fatty acid supplementation might be more superior than low-dose for major depressive disorder in early therapy period: A network meta-analysis. [References].	Luo, Xu-dong Feng, Jin-shan Yang, Zheng Huang, Qiao-ting Lin, Ju-da Yang, Bo Su, Kuan-pin Pan, Ji-yang	2020	BMC Psychiatry. Vol.20 2020, ArtID 248.
Clinical Psychology: Depression	How well do elderly patients with major depressive disorder respond to antidepressants: A systematic review and single-group meta-analysis. [References].	Gutsmiedl, Katharina Krause, Marc Bighelli, Irene Schneider-Thoma, Johannes Leucht, Stefan	2020	BMC Psychiatry. Vol.20 2020, ArtID 102.
Clinical Psychology: Depression	The impact of selective serotonin reuptake inhibitors on the thyroid function among patients with major depressive disorder: A systematic review and meta-analysis. [References].	Caye, Arthur Pilz, Luisa K Maia, Ana L Hidalgo, Maria Paz Furukawa, Toshi A Kieling, Christian	2020	European Neuropsychopharmacology. Vol.33 2020, pp. 139-145.
Clinical Psychology: Depression	Efficacy and safety of bright light therapy for manic and depressive symptoms in patients with bipolar disorder: A systematic review and meta-analysis. [References].	Takeshima, Masahiro Utsumi, Tomohiro Aoki, Yumi Wang, Zhe Suzuki, Masahiro Okajima, Isa Watanabe, Norio Watanabe, Koichiro Takaesu, Yoshikazu	2020	Psychiatry and Clinical Neurosciences. Vol.74(4), 2020, pp. 247-256.
Clinical Psychology: Depression	Depression alleviation effect of psychological intervention based on traditional Chinese medicine. [References].	Zheng, Weifeng Xu, Kerui Wang, Dandan Zheng, Yi	2020	Revista Argentina de Clinica Psicologica. Vol.29(1), 2020, pp. 776-781.
Clinical Psychology: Depression	Comparative efficacy and acceptability of antidepressants, psychotherapies, and their combination for acute treatment of children and adolescents with depressive disorder: A systematic review and network meta-analysis. [References].	Zhou, Xinyu Teng, Teng Zhang, Yuqing Del Giovane, Cinzia Furukawa, Toshi A Weisz, John R Li, Xuemei Cuijpers, Pim Coghill, David Xiang, Yajie Hetrick, Sarah E Leucht, Stefan Qin, Mengchang Barth, Jurgen Ravindran, Arun V Yang, Lining Curry, John Fan, Li Silva, Susan G Cipriani, Andrea Xie, Peng	2020	The Lancet Psychiatry. Vol.7(7), 2020, pp. 581-601.
Clinical Psychology: Depression	Accuracy of the PHQ-2 alone and in combination with the PHQ-9 for screening to detect major depression: Systematic review and meta-analysis. [References].	Levis, Brooke Sun, Ying He, Chen Wu, Yin Krishnan, Ankur Bhandari, Parash Mani Neupane, Dipika Imran, Mahrukh Brehaut, Eliana Negeri, Zelalem Fischer, Felix H Benedetti, Andrea Thombs, Brett D	2020	JAMA: Journal of the American Medical Association. Vol.323(22), 2020, pp. 2290-2300.
Clinical Psychology: Depression	Neuroanatomical abnormalities in older depressed adults with apathy: A systematic review. [References].	Pimontel, Monique A Kanellopoulos, Dora Gunning, Faith M	2020	Journal of Geriatric Psychiatry and Neurology. Vol.33(5), 2020, pp. 289-303.
Clinical Psychology: Depression	Behavioural activation for depression in informal caregivers: A systematic review and meta-analysis of randomised controlled clinical trials. [References].	Zabihi, Sedigheh Lemmel, Frederike K Orgeta, Vasiliki	2020	Journal of Affective Disorders. Vol.274 2020, pp. 1173-1183.
Clinical Psychology: Depression	Antidepressant light therapy for bipolar patients: A meta-analyses. [References].	Dallaspezia, Sara Benedetti, Francesco	2020	Journal of Affective Disorders. Vol.274 2020, pp. 943-948.
Clinical Psychology: Depression	Prevalence of depression among university students in low and middle income countries (LMICs): A systematic review and meta-analysis. [References].	Akhtar, Parveen Ma, Lu Waqas, Ahmed Naveed, Sadiq Li, Yixuan Rahman, Atif Wang, Youfa	2020	Journal of Affective Disorders. Vol.274 2020, pp. 911-919.
Clinical Psychology: Depression	Prevalence of depressive symptoms in patients with Heart Failure in China: A meta-analysis of comparative studies and epidemiological surveys. [References].	Lin, Xiao-xiao Gao, Bei-Bei Huang, Jin-yu	2020	Journal of Affective Disorders. Vol.274 2020, pp. 774-783.
Clinical Psychology: Depression	Attentional biases to emotional information in clinical depression: A systematic and meta-analytic review of eye tracking findings. [References].	Suslow, Thomas Huslack, Anja Kersting, Anette Bodenschatz, Charlott Maria	2020	Journal of Affective Disorders. Vol.274 2020, pp. 632-642.
Clinical Psychology: Depression	The efficacy of cognitive behavioral therapy for the treatment of antenatal depression: A systematic review. [References].	Shortis, Elizabeth Warrington, Daniel Whittaker, Paula	2020	Journal of Affective Disorders. Vol.272 2020, pp. 485-495.
Clinical Psychology: Depression	Psychotic depressive subtype and white mater hyperintensities do not predict cognitive side effects in ECT: A systematic review of pretreatment predictors. [References].	van Kessel, Mike A van der Vlugt, Joris J. B Spaans, Harm-Pieter Murre, Jaap M. J Verwijk, Esmee	2020	Journal of Affective Disorders. Vol.272 2020, pp. 340-347.
Clinical Psychology: Depression	Modifiable protective and risk factors for depressive symptoms among older community-dwelling adults: A systematic review. [References].	Worrall, Caitlin Jongenelis, Michelle Pettigrew, Simone	2020	Journal of Affective Disorders. Vol.272 2020, pp. 305-317.
Clinical Psychology: Depression	"A systematic review of non-invasive neurostimulation for the treatment of depression during pregnancy". [References].	Konstantinou, Gerasimos N Vigod, Simone N Mehta, Shobha Daskalakis, Zafiris J Blumberger, Daniel M	2020	Journal of Affective Disorders. Vol.272 2020, pp. 259-268.
Clinical Psychology: Depression	The association between adverse childhood experiences and inflammation in patients with major depressive disorder: A systematic review. [References].	Gill, Hartej El-Halabi, Sabine Majeed, Amna Gill, Barjot Lui, Leanna M. W Mansur, Rodrigo B Lipsitz, Orly Rodrigues, Nelson B Phan, Lee Chen-Li, David McIntyre, Roger S Rosenblat, Joshua Daniel	2020	Journal of Affective Disorders. Vol.272 2020, pp. 1-7.
Clinical Psychology: Depression	Efficacy of cognitive bias modification interventions in anxiety and depressive disorders: A systematic review and network meta-analysis. [References].	Fodor, Liviu A Georgescu, Raluca Cuijpers, Pim Szamoskozi, Stefan David, Daniel Furukawa, Toshiaki A Cristea, Ioana A	2020	The Lancet Psychiatry. Vol.7(6), 2020, pp. 506-514.
Clinical Psychology: Depression	Strategies for engaging patients and families in collaborative care programs for depression and anxiety disorders: A systematic review. [References].	Menear, Matthew Dugas, Michele Careau, Emmanuelle Chouinard, Maud-Christine Dogba, Maman Joyce Gagnon, Marie-Pierre Gervais, Michel Gilbert, Michel Houle, Janie Kates, Nick Knowles, Sarah Martin, Neasa Nease, Donald E Jr. Zomahoun, Herve Tchala Vignon Legare, France	2020	Journal of Affective Disorders. Vol.263 2020, pp. 528-539.
Clinical Psychology: Depression	Prevalence of prenatal and postpartum depression in fathers: A comprehensive meta-analysis of observational surveys. [References].	Rao, Wen-Wang Zhu, Xiao-Min Zong, Qian-Qian Zhang, Qinge Hall, Brian J Ungvari, Gabor S Xiang, Yu-Tao	2020	Journal of Affective Disorders. Vol.263 2020, pp. 491-499.
Clinical Psychology: Depression	Dropout rates in clinical trials of smartphone apps for depressive symptoms: A systematic review and meta-analysis. [References].	Torous, John Lipschitz, Jessica Ng, Michelle Firth, Joseph	2020	Journal of Affective Disorders. Vol.263 2020, pp. 413-419.
Clinical Psychology: Depression	Reverse translation of major depressive disorder symptoms: A framework for the behavioural phenotyping of putative biomarkers. [References].	Daniels, Stephen Horman, Thomas Lapointe, Thomas Melanson, Brett Storace, Alexandra Kennedy, Sidney H Frey, Benicio N Rizvi, Sakina J Hassel, Stefanie Mueller, Daniel J Parikh, Sagar V Lam, Raymond W Blier, Pierre Farzan, Faranak Giacobbe, Peter Milev, Roumen Placenza, Franca Soares, Claudio N Turecki, Gustavo Uher, Rudolf Leri, Francesco	2020	Journal of Affective Disorders. Vol.263 2020, pp. 353-366.
Clinical Psychology: Depression	Comorbidity of obsessive-compulsive disorder in bipolar spectrum disorders: Systematic review and meta-analysis of its prevalence. [References].	Ferentinos, Panagiotis Preti, Antonio Veroniki, Areti Angeliki Pitsalidis, Konstantinos G Theofilidis, Antonis T Antoniou, Anastasia Fountoulakis, Konstantinos N	2020	Journal of Affective Disorders. Vol.263 2020, pp. 193-208.
Clinical Psychology: Depression	Psychosocial risk factors associated with depressive symptoms among adolescents in secondary schools in mainland China: A systematic review and meta-analysis. [References].	Tang, Xinfeng Tang, Suqin Ren, Zhihong Wong, Daniel Fu Keung	2020	Journal of Affective Disorders. Vol.263 2020, pp. 155-165.
Clinical Psychology: Depression	Acceptance and Commitment Therapy in group format for anxiety and depression. A systematic review. [References].	Coto-Lesmes, Rocio Fernandez-Rodriguez, Concepcion Gonzalez-Fernandez, Sonia	2020	Journal of Affective Disorders. Vol.263 2020, pp. 107-120.
Clinical Psychology: Depression	Male depressive traits in relation to violent suicides or suicide attempts: A systematic review. [References].	Sorensen, Emil Heilmann Thorgaard, Mette Viller Ostergaard, Soren Dinesen	2020	Journal of Affective Disorders. Vol.262 2020, pp. 55-61.
Clinical Psychology: Depression	There is a non-evidence-based app for that: A systematic review and mixed methods analysis of depression- and anxiety-related apps that incorporate unrecognized techniques. [References].	Baumel, Amit Torous, John Edan, Stav Kane, John M	2020	Journal of Affective Disorders. Vol.273 2020, pp. 410-421.
Clinical Psychology: Depression	Antenatal psychological intervention for universal prevention of antenatal and postnatal depression: A systematic review and meta-analysis. [References].	Yasuma, Naonori Narita, Zui Sasaki, Natsu Obikane, Erika Sekiya, Junpei Inagawa, Takuma Nakajima, Aiichiro Yamada, Yuji Yamazaki, Ryuichi Matsunaga, Asami Saito, Tomomi Watanabe, Kazuhiro Imamura, Kotaro Kawakami, Norito Nishi, Daisuke	2020	Journal of Affective Disorders. Vol.273 2020, pp. 231-239.
Clinical Psychology: Depression	Psychosocial interventions on perinatal depression in China: A systematic review and meta-analysis. [References].	Yin, Juan Nisar, Anum Waqas, Ahmed Guo, Yan Qi, Wen Li Wang, Duolao Rahman, Atif Li, Xiaomei	2020	Journal of Affective Disorders. Vol.271 2020, pp. 310-327.
Clinical Psychology: Depression	A meta-analysis of the potential antidepressant effects of buprenorphine versus placebo as an adjunctive pharmacotherapy for treatment-resistant depression. [References].	Dinoff, Adam Lynch, Sean T Sekhri, Nitin Klepacz, Lidia	2020	Journal of Affective Disorders. Vol.271 2020, pp. 91-99.
Clinical Psychology: Depression	Depression and recurrence of atrial fibrillation after catheter ablation: A meta-analysis of cohort studies. [References].	Zhuo, Chuanjun Ji, Feng Lin, Xiaodong Jiang, Deguo Wang, Lina Tian, Hongjun Xu, Yong Liu, Sha Chen, Ce	2020	Journal of Affective Disorders. Vol.271 2020, pp. 27-32.
Clinical Psychology: Depression	Examination of peripheral basal and reactive cortisol levels in major depressive disorder and the burnout syndrome: A systematic review. [References].	Rothe, N Steffen, J Penz, M Kirschbaum, C Walther, A	2020	Neuroscience and Biobehavioral Reviews. Vol.114 2020, pp. 232-270.
Clinical Psychology: Depression	Balancing act: Neural correlates of affect dysregulation in youth depression and substance use-A systematic review of functional neuroimaging studies. [References].	Rakesh, Divyangana Allen, Nicholas B Whittle, Sarah	2020	Developmental Cognitive Neuroscience. Vol.42 2020, ArtID 100775.
Clinical Psychology: Depression	Oxidative stress, antioxidant defense and depressive disorders: A systematic review of biochemical and molecular markers. [References].	Barbosa, Maiza Lacerda de Meneses, Ag-Anne Pereira Melo de Aguiar, Rai Pablo Sousa de Castro e Sousa, Joao Marcelo de Carvalho Melo Cavalcante, Ana Amelia Maluf, Sharbel Weidner	2020	Neurology, Psychiatry and Brain Research. Vol.36 2020, pp. 65-72.
Clinical Psychology: Depression	Glial and neuronal markers in bipolar disorder: A meta-analysis testing s100b and nse peripheral blood levels. [References].	Bartoli, Francesco Misiak, Blazej Crocamo, Cristina Carra, Giuseppe	2020	Progress in Neuro-Psychopharmacology & Biological Psychiatry. Vol.101 2020, ArtID 109922.
Clinical Psychology: Depression	The CINP guidelines on the definition and evidence-based interventions for treatment-resistant bipolar disorder. [References].	Fountoulakis, Konstantinos N Yatham, Lakshmi N Grunze, Heinz Vieta, Eduard Young, Allan H Blier, Pierre Tohen, Mauricio Kasper, Siegfried Moeller, Hans Jurgen	2020	International Journal of Neuropsychopharmacology. Vol.23(4), 2020, pp. 230-256.
Clinical Psychology: Depression	Prevalence of depressive symptoms in primary school students in China: A systematic review and meta-analysis. [References].	Xu, Dan-Dan Rao, Wen-Wang Cao, Xiao-Lan Wen, Si-Ying An, Feng-Rong Che, Weng-Ian Bressington, Daniel T Cheung, Teris Ungvari, Gabor S Xiang, Yu-Tao	2020	Journal of Affective Disorders. Vol.268 2020, pp. 20-27.
Clinical Psychology: Depression	Association between anemia and maternal depression: A systematic review and meta-analysis. [References].	Kang, Seo Young Kim, Hong-Bae Sunwoo, Sung	2020	Journal of Psychiatric Research. Vol.122 2020, pp. 88-96.
Clinical Psychology: Depression	Influence of cognitive-behavioral therapy on biological risk factors of cardiovascular diseases in major depression: A systematic review. [German]. [References].	Euteneuer, Frank Neubert, Marie Salzmann, Stefan Unruh, Irina von Eitzen, Linnea Wilhelm, Marcel	2020	Verhaltenstherapie. Vol.30(1), 2020, pp. 44-56.
Clinical Psychology: Depression	Twin study designs as a tool to identify new candidate genes for depression: A systematic review of DNA methylation studies. [References].	Palma-Gudiel, Helena Cordova-Palomera, Aldo Navarro, Victor Fananas, Lourdes	2020	Neuroscience and Biobehavioral Reviews. Vol.112 2020, pp. 345-352.
Clinical Psychology: Depression	Effectiveness of psychological treatments for depressive symptoms among people living with HIV/AIDS in low- and middle-income countries: A systematic review and meta-analysis. [References].	Asrat, Biksegn Schneider, Marguerite Ambaw, Fentie Lund, Crick	2020	Journal of Affective Disorders. Vol.270 2020, pp. 174-187.
Clinical Psychology: Depression	Resilience-oriented cognitive behavioral interventions for depressive symptoms in children and adolescents: A meta-analytic review. [References].	Ma, Liang Zhang, Yingnan Huang, Cong Cui, Zeshi	2020	Journal of Affective Disorders. Vol.270 2020, pp. 150-164.
Clinical Psychology: Depression	A protocol for light therapy in bipolar disorder. [Dutch]. [References].	Schulte, P. F. J Kaarsgaren, L Eldering, M. J Haarman, B Postma, D Riemersma-Van der Lek, R. F Rops, L Stevens, A. W. M. M	2020	Tijdschrift voor Psychiatrie. Vol.62(3), 2020, pp. 223-228.
Clinical Psychology: Depression	Comparative efficacy and tolerability of pharmacological treatments for the treatment of acute bipolar depression: A systematic review and network meta-analysis. [References].	Bahji, Anees Ermacora, Dylan Stephenson, Callum Hawken, Emily R Vazquez, Gustavo	2020	Journal of Affective Disorders. Vol.269 2020, pp. 154-184.
Clinical Psychology: Depression	Vortioxetine vs placebo in major depressive disorder: A systematic review and meta-analysis of double-blind, randomized, placebo-controlled, phase 3 trials in Japan. [References].	Kishi, Taro Sakuma, Kenji Okuya, Makoto Matsuda, Yuki Iwata, Nakao	2020	Psychiatry and Clinical Neurosciences. Vol.74(5), 2020, pp. 330-332.
Clinical Psychology: Depression	The ring of fire: Childhood trauma, emotional reactivity, and mixed states in mood disorders. [References].	Janiri, Delfina Kotzalidis, Georgios D De Chiara, Lavinia Koukopoulos, Alexia Emilia Aas, Monica Sani, Gabriele	2020	Psychiatric Clinics of North America. Vol.43(1), 2020, pp. 69-82.
Clinical Psychology: Depression	Comparative efficacy of nine antidepressants in treating Chinese patients with post-stroke depression: A network meta-analysis. [References].	Li, Xinyuan Zhang, Congxiao	2020	Journal of Affective Disorders. Vol.266 2020, pp. 540-548.
Clinical Psychology: Depression	Can olfactory dysfunction be a marker of trait or states of bipolar disorders? A comprehensive review. [References].	Henry, Chantal Meyrel, Manon Bigot, Mathilde Alonso, Mariana Lledo, Pierre-Marie Dargel, Aroldo A	2020	Journal of Affective Disorders. Vol.266 2020, pp. 498-502.
Clinical Psychology: Depression	Cholesterol and triglyceride levels in first-episode patients with major depressive disorder: A meta-analysis of case-control studies. [References].	Wei, Yan-Ge Cai, Dong-Bin Liu, Juan Liu, Rong-Xun Wang, Shi-Bin Tang, Yan-Qing Zheng, Wei Wang, Fei	2020	Journal of Affective Disorders. Vol.266 2020, pp. 465-472.
Clinical Psychology: Depression	Feeling down? A systematic review of the gut microbiota in anxiety/depression and irritable bowel syndrome. [References].	Simpson, Carra A Mu, Andre Haslam, Nick Schwartz, Orli S Simmons, Julian G	2020	Journal of Affective Disorders. Vol.266 2020, pp. 429-446.
Clinical Psychology: Depression	Prevalence of comorbid substance use in major depressive disorder in community and clinical settings, 1990-2019: Systematic review and meta-analysis. [References].	Hunt, Glenn E Malhi, Gin S Lai, Harry Man Xiong Cleary, Michelle	2020	Journal of Affective Disorders. Vol.266 2020, pp. 288-304.
Clinical Psychology: Depression	Depression predicts the risk of adverse events after percutaneous coronary intervention: A meta-analysis. [References].	Song, Xueqin Song, Junxian Shao, Mingjing Gao, Xiangyang Ji, Feng Tian, Hongjun Xu, Yong Zhuo, Chuanjun	2020	Journal of Affective Disorders. Vol.266 2020, pp. 158-164.
Clinical Psychology: Depression	Gut microbiota and major depressive disorder: A systematic review and meta-analysis. [References].	Sanada, Kenji Nakajima, Shinichiro Kurokawa, Shunya Barcelo-Soler, Alberto Ikuse, Daisuke Hirata, Akihito Yoshizawa, Akira Tomizawa, Yoshihiro Salas-Valero, Montserrat Noda, Yoshihiro Mimura, Masaru Iwanami, Akira Kishimoto, Taishiro	2020	Journal of Affective Disorders. Vol.266 2020, pp. 1-13.
Clinical Psychology: Depression	Managing employees' depression from the employees', co-workers' and employers' perspectives. An integrative review. [References].	Thisted, Cecilie N Labriola, Merete Vinther Nielsen, Claus Kristiansen, Sanne T Strom, Janni Bjerrum, Merete B	2020	Disability and Rehabilitation: An International, Multidisciplinary Journal. Vol.42(4), 2020, pp. 445-459.
Clinical Psychology: Depression	CACNA1C rs1006737, threatening life events, and gene-environment interaction predict major depressive disorder. [References].	Zhao, Mingzhe Yang, Jiarun Qiu, Xiaohui Yang, Xiuxian Qiao, Zhengxue Song, Xuejia Wang, Lin Zhao, Erying Yang, Yanjie Cao, Depin	2020	Frontiers in Psychiatry. Vol.10 2020, ArtID 982.
Clinical Psychology: Depression	Twin studies of the covariation of pain with depression and anxiety: A systematic review and re-evaluation of critical needs. [References].	Khan, Waqas Ullah Michelini, Giorgia Battaglia, Marco	2020	Neuroscience and Biobehavioral Reviews. Vol.111 2020, pp. 135-148.
Clinical Psychology: Depression	Effectiveness of sleep deprivation in treating acute bipolar depression as augmentation strategy: A systematic review and meta-analysis. [References].	Ramirez-Mahaluf, Juan P Rozas-Serri, Enzo Ivanovic-Zuvic, Fernando Risco, Luis Vohringer, Paul A	2020	Frontiers in Psychiatry. Vol.11 2020, ArtID 70.
Clinical Psychology: Depression	A network meta-analysis of the effects of psychotherapies, pharmacotherapies and their combination in the treatment of adult depression. [References].	Cuijpers, Pim Noma, Hisashi Karyotaki, Eirini Vinkers, Christiaan H Cipriani, Andrea Furukawa, Toshi A	2020	World Psychiatry. Vol.19(1), 2020, pp. 92-107.
Clinical Psychology: Depression	Relaxation therapy for depression: An updated meta-analysis. [References].	Jia, Yong Wang, Xiaowei Cheng, Yuanjuan	2020	Journal of Nervous and Mental Disease. Vol.208(4), 2020, pp. 319-328.
Clinical Psychology: Depression	Safety and efficacy of saffron (Crocus sativus L.) for treating mild to moderate depression: A systematic review and meta-analysis. [References].	Dai, Lili Chen, Lingyan Wang, Wenjing	2020	Journal of Nervous and Mental Disease. Vol.208(4), 2020, pp. 269-276.
Clinical Psychology: Depression	Antidepressant-placebo differences for specific adverse events in major depressive disorder: A systematic review. [References].	Sinyor, Mark Cheung, Christian P Abraha, Haben Y Lanctot, Krista L Saleem, Mahwesh Liu, Celina S Li, Abby Juda, Ari Levitt, Anthony J Cheung, Amy H Schaffer, Ayal	2020	Journal of Affective Disorders. Vol.267 2020, pp. 185-190.
Clinical Psychology: Depression	Obesity increases the risk of depression in children and adolescents: Results from a systematic review and meta-analysis. [References].	Rao, Wen-Wang Zong, Qian-Qian Zhang, Ji-Wen An, Feng-Rong Jackson, Todd Ungvari, Gabor S Xiang, Yifan Su, Ying-Ying D'Arcy, Carl Xiang, Yu-Tao	2020	Journal of Affective Disorders. Vol.267 2020, pp. 78-85.
Clinical Psychology: Depression	Efficacy and safety of lurasidone versus placebo as adjunctive to mood stabilizers in bipolar I depression: A meta-analysis. [References].	Wang, Hui Xiao, Ling Wang, Hui-Ling Wang, Gao-Hua	2020	Journal of Affective Disorders. Vol.264 2020, pp. 227-233.
Clinical Psychology: Depression	The relationship between subjective effects induced by a single dose of ketamine and treatment response in patients with major depressive disorder: A systematic review. [References].	Mathai, David S Meyer, Matthew J Storch, Eric A Kosten, Thomas R	2020	Journal of Affective Disorders. Vol.264 2020, pp. 123-129.
Clinical Psychology: Depression	Efficacy and safety of anti-inflammatory agents for the treatment of major depressive disorder: A systematic review and meta-analysis of randomised controlled trials. [References].	Bai, Shuang Guo, Wenliang Feng, Yangyang Deng, Hong Li, Gaigai Nie, Hao Guo, Guangyu Yu, Haihan Ma, Yang Wang, Jiahui Chen, Shiling Jing, Jie Yang, Jingfei Tang, Yingxin Tang, Zhouping	2020	Journal of Neurology, Neurosurgery & Psychiatry. Vol.91(1), 2020, pp. 21-32.
Clinical Psychology: Depression	The role of relapse prevention for depression in collaborative care: A systematic review. [References].	Moriarty, Andrew S Coventry, Peter A Hudson, Joanna L Cook, Natalie Fenton, Oliver J Bower, Peter Lovell, Karina Archer, Janine Clarke, Rose Richards, David A Dickens, Chris Gask, Linda Waheed, Waquas Huijbregts, Klaas M van der Feltz-Cornelis, Christina Ali, Shehzad Gilbody, Simon McMillan, Dean	2020	Journal of Affective Disorders. Vol.265 2020, pp. 618-644.
Clinical Psychology: Depression	Interventions for paternal perinatal depression: A systematic review. [References].	Goldstein, Zoe Rosen, Ben Howlett, Andrew Anderson, Melanie Herman, David	2020	Journal of Affective Disorders. Vol.265 2020, pp. 505-510.
Clinical Psychology: Depression	The effect of self-help cognitive behavioral therapy for insomnia on depressive symptoms: An updated meta-analysis of randomized controlled trials. [References].	Ho, Fiona Yan-Yee Chan, Christian S Lo, Wing-Ying Leung, Jacklyn Choi-Yee	2020	Journal of Affective Disorders. Vol.265 2020, pp. 287-304.
Clinical Psychology: Depression	Measures of depression and risk of type 2 diabetes: A systematic review and meta-analysis. [References].	Graham, Eva A Deschenes, Sonya S Khalil, Marina N Danna, Sofia Filion, Kristian B Schmitz, Norbert	2020	Journal of Affective Disorders. Vol.265 2020, pp. 224-232.
Clinical Psychology: Depression	Adjunctive intranasal esketamine for major depressive disorder: A systematic review of randomized double-blind controlled-placebo studies. [References].	Zheng, Wei Cai, Dong-Bin Xiang, Ying-Qiang Zheng, Wei Jiang, Wen-Long Sim, Kang Ungvari, Gabor S Huang, Xiong Huang, Xing-Xiao Ning, Yu-Ping Xiang, Yu-Tao	2020	Journal of Affective Disorders. Vol.265 2020, pp. 63-70.
Clinical Psychology: Depression	Exploring Early Maladaptative Schema (EMS) in adults with bipolar disorder: A systematic review of the scientific literature. [French]. [References].	Munuera, C Weil, F Minois, I Zanouy, L Gard, S Roux, P M'Bailara, K	2020	L'Encephale: Revue de psychiatrie clinique biologique et therapeutique. Vol.46(1), 2020, pp. 65-77.
Clinical Psychology: Depression	Management of child and adolescent depression in primary care: A systematic meta-review. [French]. [References].	Driot, D Nguyen-Soenen, J Costes, M Pomier, M Birebent, J Oustric, S Dupouy, J	2020	L'Encephale: Revue de psychiatrie clinique biologique et therapeutique. Vol.46(1), 2020, pp. 41-54.
Clinical Psychology: Depression	Response rates in online surveys with affective disorder participants: A meta-analysis of study design and time effects between 2008 and 2019. [References].	Burgard, Tanja Bosnjak, Michael Wedderhoff, Nadine	2020	Zeitschrift fur Psychologie. Vol.228(1), 2020, pp. 14-24.
Clinical Psychology: Depression	Systematic review and meta-analysis of anxiety and depression in youth with epilepsy. [References].	Scott, Amelia J Sharpe, Louise Loomes, Max Gandy, Milena	2020	Journal of Pediatric Psychology. Vol.45(2), 2020, pp. 133-144.
Clinical Psychology: Depression	Personality profile and depression in migraine: A meta-analysis. [References].	Garramone, Federica Baiano, Chiara Russo, Antonio D'Iorio, Alfonsina Tedeschi, Gioacchino Trojano, Luigi Santangelo, Gabriella	2020	Neurological Sciences. Vol.41(3), 2020, pp. 543-554.
Clinical Psychology: Depression	Efficacy and tolerability of deep transcranial magnetic stimulation for treatment-resistant depression: A systematic review and meta-analysis. [References].	Hung, Yu-Yung Yang, Li-Heng Stubbs, Bredon Li, Dian-Jeng Tseng, Ping-Tao Yeh, Ta-Chuan Chen, Tien-Yu Liang, Chih-Sung Chu, Che-Sheng	2020	Progress in Neuro-Psychopharmacology & Biological Psychiatry. Vol.99 2020, ArtID 109850.
Clinical Psychology: Depression	Efficacy and acceptability of transcranial direct current stimulation (tDCS) for major depressive disorder: An individual patient data meta-analysis. [References].	Moffa, Adriano H Martin, Donel Alonzo, Angelo Bennabi, Djamila Blumberger, Daniel M Bensenor, Isabela M Daskalakis, Zafiris Fregni, Felipe Haffen, Emmanuel Lisanby, Sarah H Padberg, Frank Palm, Ulrich Razza, Lais B Sampaio, Bernardo Jr. Loo, Colleen Brunoni, Andre R	2020	Progress in Neuro-Psychopharmacology & Biological Psychiatry. Vol.99 2020, ArtID 109836.
Clinical Psychology: Depression	Efficacy and adverse effects of tranylcypromine and tricyclic antidepressants in the treatment of depression: A systematic review and comprehensive meta-analysis. [References].	Ulrich, Sven Ricken, Roland Buspavanich, Pichit Schlattmann, Peter Adli, Mazda	2020	Journal of Clinical Psychopharmacology. Vol.40(1), 2020, pp. 63-74.
Clinical Psychology: Depression	The effect of second-generation antidepressant treatment on the memory of patients with major depressive disorder: A meta-analysis study with structural equation models. [References].	Gudayol-Ferre, Esteve Duarte-Rosas, Patricia Pero-Cebollero, Maribel Guardia-Olmos, Joan	2020	Journal of Clinical Psychopharmacology. Vol.40(1), 2020, pp. 54-62.
Clinical Psychology: Depression	Effects of interventions to reduce adolescent depression in low- and middle-income countries: A systematic review and meta-analysis. [References].	Davaasambuu, Sarantsetseg Hauwadhanasuk, Tanyathorn Matsuo, Hisako Szatmari, Peter	2020	Journal of Psychiatric Research. Vol.123 2020, pp. 201-215.
Clinical Psychology: Depression	Risk of developing Parkinson disease in bipolar disorder: A systematic review and meta-analysis. [References].	Faustino, Patricia R Duarte, Goncalo S Chendo, Ines Caldas, Ana Castro Reimao, Sofia Fernandes, Ricardo M Vale, Jose Tinazzi, Michele Bhatia, Kailash Ferreira, Joaquim J	2020	JAMA Neurology. Vol.77(2), 2020, pp. 192-198.
Clinical Psychology: Depression	Lithium exposure during pregnancy and the postpartum period: A systematic review and meta-analysis of safety and efficacy outcomes. [References].	Fornaro, Michele Maritan, Elena Ferranti, Roberta Zaninotto, Leonardo Miola, Alessandro Anastasia, Annalisa Murru, Andrea Sole, Eva Stubbs, Brendon Carvalho, Andre F Serretti, Alessandro Vieta, Eduard Fusar-Poli, Paolo McGuire, Philip Young, Allan H Dazzan, Paola Vigod, Simone N Correll, Christoph U Solmi, Marco	2020	The American Journal of Psychiatry. Vol.177(1), 2020, pp. 76-92.
Clinical Psychology: Depression	A meta-analysis of the effectiveness of behavioral intervention technologies and face-to-face cognitive behavioral therapy for youth with depression.	Jones, Megan K	2020	Dissertation Abstracts International Section A: Humanities and Social Sciences. Vol.81(6-A),2020, pp. No Pagination Specified.
Clinical Psychology: Depression	Prevention of depression in patients with cancer: A systematic review and meta-analysis of randomized controlled trials. [References].	Zahid, Jawad Ahmad Grummedal, Ole Madsen, Michael Tvilling Gogenur, Ismail	2020	Journal of Psychiatric Research. Vol.120 2020, pp. 113-123.
Clinical Psychology: Depression	History of premenstrual syndrome and development of postpartum depression: A systematic review and meta-analysis. [References].	Cao, Sifan Jones, Mark Tooth, Leigh Mishra, Gita D	2020	Journal of Psychiatric Research. Vol.121 2020, pp. 82-90.
Clinical Psychology: Depression	Do Asian and North American patients with bipolar disorder have similar efficacy, tolerability, and safety profile during clinical trials with atypical antipsychotics? [References].	Bai, Yuanhan Chen, Guanjie Yang, Haichen Gao, Keming	2020	Journal of Affective Disorders. Vol.261 2020, pp. 259-270.
Clinical Psychology: Depression	Chronotherapy for the rapid treatment of depression: A meta-analysis. [References].	Humpston, Clara Benedetti, Francesco Serfaty, Marc Markham, Sarah Hodsoll, John Young, Allan H Veale, David	2020	Journal of Affective Disorders. Vol.261 2020, pp. 91-102.
Clinical Psychology: Depression	Acceptance and Commitment Therapy (ACT) to reduce depression: A systematic review and meta-analysis. [References].	Bai, Zhenggang Luo, Shiga Zhang, Luyao Wu, Sijie Chi, Iris	2020	Journal of Affective Disorders. Vol.260 2020, pp. 728-737.
Clinical Psychology: Depression	The short- and long-term effectiveness of mother-infant psychotherapy on postpartum depression: A systematic review and meta-analysis. [References].	Huang, Ruirui Yang, Dongqi Lei, Beimei Yan, Chunli Tian, Yumei Huang, Xin Lei, Jun	2020	Journal of Affective Disorders. Vol.260 2020, pp. 670-679.
Clinical Psychology: Depression	Effectiveness and adherence of telephone-administered psychotherapy for depression: A systematic review and meta-analysis. [References].	Castro, Adoracion Gili, Margalida Ricci-Cabello, Ignacio Roca, Miquel Gilbody, Simon Perez-Ara, Maria Angeles Segui, Andrea McMillan, Dean	2020	Journal of Affective Disorders. Vol.260 2020, pp. 514-526.
Clinical Psychology: Depression	Early parental loss in childhood and depression in adults: A systematic review and meta-analysis of case-controlled studies. [References].	Simbi, Clarisse Marie Claudine Zhang, Yuhong Wang, Zhizhong	2020	Journal of Affective Disorders. Vol.260 2020, pp. 272-280.
Clinical Psychology: Depression	The influence of the working alliance on the treatment and outcomes of patients with bipolar disorder: A systematic review. [References].	Andrade-Gonzalez, Nelson Hernandez-Gomez, Alba Alvarez-Sesmero, Sonia Gutierrez-Rojas, Luis Vieta, Eduard Reinares, Maria Lahera, Guillermo	2020	Journal of Affective Disorders. Vol.260 2020, pp. 263-271.
Clinical Psychology: Depression	The use of technology for mental healthcare delivery among older adults with depressive symptoms: A systematic literature review. [References].	Harerimana, Boniface Forchuk, Cheryl O'Regan, Tony	2019	International Journal of Mental Health Nursing. Vol.28(3), 2019, pp. 657-670.
Clinical Psychology: Depression	Transcriptomic abnormalities in peripheral blood in bipolar disorder, and discrimination of the major psychoses. [References].	Hess, Jonathan L Tylee, Daniel S Barve, Rahul de Jong, Simone Ophoff, Roel A Kumarasinghe, Nishantha Tooney, Paul Schall, Ulrich Gardiner, Erin Beveridge, Natalie Jane Scott, Rodney J Yasawardene, Surangi Perera, Antionette Mendis, Jayan Carr, Vaughan Kelly, Brian Cairns, Murray Tsuang, Ming T Glatt, Stephen J	2020	Schizophrenia Research. Vol.217 2020, pp. 124-135.
Clinical Psychology: Depression	Cognitive enhancement interventions for people with bipolar disorder: A systematic review of methodological quality, treatment approaches, and outcomes. [References].	Tsapekos, Dimosthenis Seccomandi, Benedetta Mantingh, Tim Cella, Matteo Wykes, Til Young, Allan H	2020	Bipolar Disorders. Vol.22(3), 2020, pp. 216-230.
Clinical Psychology: Depression	The effects of dietary improvement on symptoms of depression and anxiety: A meta-analysis of randomized controlled trials. [References].	Firth, Joseph Marx, Wolfgang Dash, Sarah Carney, Rebekah Teasdale, Scott B Solmi, Marco Stubbs, Brendon Schuch, Felipe B Carvalho, Andre F Jacka, Felice Sarris, Jerome	2019	Psychosomatic Medicine. Vol.81(3), 2019, pp. 265-280.
Clinical Psychology: Depression	Review: The effectiveness of interpersonal psychotherapy for adolescents with depression - A systematic review and meta-analysis. [References].	Duffy, Fiona Sharpe, Helen Schwannauer, Matthias	2019	Child and Adolescent Mental Health. Vol.24(4), 2019, pp. 307-317.
Clinical Psychology: Depression	A systematic review of cultural orientation and perinatal depression in Latina women: Are acculturation, Marianismo, and religiosity risks or protective factors? [References].	Lara-Cinisomo, Sandraluz Wood, J Fujimoto, E. M	2019	Archives of Women's Mental Health. Vol.22(5), 2019, pp. 557-567.
Clinical Psychology: Depression	Affective cognition in bipolar disorder: A systematic review by the ISBD targeting cognition task force. [References].	Miskowiak, Kamilla W Seeberg, Ida Kjaerstad, Hanne L Burdick, Katherine E Martinez-Aran, Anabel Bonnin, Caterina Bowie, Christopher R Carvalho, Andre F Gallagher, Peter Hasler, Gregor Lafer, Beny Lopez-Jaramillo, Carlos Sumiyoshi, Tomiki McIntyre, Roger S Schaffer, Ayal Porter, Richard J Purdon, Scot Torres, Ivan J Yatham, Lakshmi N Young, Allan H Kessing, Lars V Van Rheenen, Tamsyn E Vieta, Edua…	2019	Bipolar Disorders. Vol.21(8), 2019, pp. 686-719.
Clinical Psychology: Depression	An International Society of Bipolar Disorders task force report: Precursors and prodromes of bipolar disorder. [References].	Faedda, Gianni L Baldessarini, Ross J Marangoni, Ciro Bechdolf, Andreas Berk, Michael Birmaher, Boris Conus, Philippe DelBello, Melissa P Duffy, Anne C Hillegers, Manon H. J Pfennig, Andrea Post, Robert M Preisig, Martin Ratheesh, Aswin Salvatore, Paola Tohen, Mauricio Vazquez, Gustavo H Vieta, Eduard Yatham, Lakshmi N Youngstrom, Eric A Van Meter, Anna Correll, Christoph U	2019	Bipolar Disorders. Vol.21(8), 2019, pp. 720-740.
Clinical Psychology: Depression	Art as a therapeutic tool in depressive disorders: A systematic review of the literature. [References].	Brandao, Fernando Mateus Viegas Silva, Carolina Ventura Goncalves de Oliveira, Kleber Roberto da Silva Pedroso, Janari da Silva	2019	Psychiatric Quarterly. Vol.90(4), 2019, pp. 871-882.
Clinical Psychology: Depression	The chronotherapeutic treatment of bipolar disorders: A systematic review and practice recommendations from the ISBD task force on chronotherapy and chronobiology. [References].	Gottlieb, John F Benedetti, Francesco Geoffroy, Pierre A Henriksen, Tone E. G Lam, Raymond W Murray, Greg Phelps, James Sit, Dorothy Swartz, Holly A Crowe, Marie Etain, Bruno Frank, Ellen Goel, Namni Haarman, Bartholomeus C. M Inder, Maree Kallestad, Havard Jae Kim, Seong Martiny, Klaus Meesters, Ybe Porter, Richard Riemersma-van der Lek, Rixt F Ritter, Philipp S Schulte, Peter F. J Scott, Jan Wu…	2019	Bipolar Disorders. Vol.21(8), 2019, pp. 741-773.
Clinical Psychology: Depression	Treatment rate for major depressive disorder in China: A meta-analysis of epidemiological studies. [References].	Qi, Han Zong, Qian-Qian Lok, Grace K. I Rao, Wen-Wang An, Feng-Rong Ungvari, Gabor S Balbuena, Lloyd Zhang, Qing-E Xiang, Yu-Tao	2019	Psychiatric Quarterly. Vol.90(4), 2019, pp. 883-895.
Clinical Psychology: Depression	How depressed is "depressed"? A systematic review and diagnostic meta-analysis of optimal cut points for the Beck Depression Inventory revised (BDI-II). [References].	von Glischinski, Michael von Brachel, Ruth Hirschfeld, Gerrit	2019	Quality of Life Research: An International Journal of Quality of Life Aspects of Treatment, Care & Rehabilitation. Vol.28(5), 2019, pp. 1111-1118.
Clinical Psychology: Depression	Latent structure of the Centre for Epidemiologic Studies Depression Scale (CES-D) in older adult populations: A systematic review. [References].	Cosco, Theodore D Lachance, Chantelle C Blodgett, Joanna M Stubbs, Brendon Co, Melissa Veronese, Nicola Wu, Yu-Tzu Prina, A. Matthew	2020	Aging & Mental Health. Vol.24(5), 2020, pp. 700-704.
Clinical Psychology: Depression	Internet-delivered psychological interventions for clinical anxiety and depression in perinatal women: A systematic review and meta-analysis. [References].	Loughnan, Siobhan A Joubert, Amy E Grierson, Ashlee Andrews, Gavin Newby, Jill M	2019	Archives of Women's Mental Health. Vol.22(6), 2019, pp. 737-750.
Clinical Psychology: Depression	Functional outcome assessment in bipolar disorder: A systematic literature review. [References].	Chen, Maxine Fitzgerald, Heather M Madera, Jessica J Tohen, Mauricio	2019	Bipolar Disorders. Vol.21(3), 2019, pp. 194-214.
Clinical Psychology: Depression	Incidence and characteristics of the nocebo response from meta-analyses of the placebo arms of clinical trials of olanzapine for bipolar disorder. [References].	Dodd, Seetal Walker, Adam J Brnabic, Alan J M Hong, Nancy Burns, Amber Berk, Michael	2019	Bipolar Disorders. Vol.21(2), 2019, pp. 142-150.
Clinical Psychology: Depression	Brain alterations in first episode depressive disorder and resting state fMRI: A systematic review. [References].	Zanatta, Daniela Perocco Rondinoni, Carlo Salmon, Carlos Ernesto Garrido Del Ben, Cristina Marta	2019	Psychology & Neuroscience. Vol.12(4), 2019, pp. 407-429.
Clinical Psychology: Depression	Is social network site usage related to depression? A meta-analysis of facebook-depression relations. [References].	Yoon, Sunkyung Kleinman, Mary Mertz, Jessica Brannick, Michael	2019	Journal of Affective Disorders. Vol.248 2019, pp. 65-72.
Clinical Psychology: Depression	Emotion regulation strategies in bipolar disorder: A systematic and critical review. [References].	Dodd, Alyson Lockwood, Elizabeth Mansell, Warren Palmier-Claus, Jasper	2019	Journal of Affective Disorders. Vol.246 2019, pp. 262-284.
Clinical Psychology: Depression	The impact of placebo response rates on clinical trial outcome: A systematic review and meta-analysis of antidepressants in children and adolescents with major depressive disorder. [References].	Li, Yanfei Huang, Jihan He, Yingchun Yang, Juan Lv, Yinghua Liu, Hongxia Liang, Liyu Li, Huafang Zheng, Qingshan Li, Lujin	2019	Journal of Child and Adolescent Psychopharmacology. Vol.29(9), 2019, pp. 712-720.
Clinical Psychology: Depression	Inflammatory cytokines in children and adolescents with depressive disorders: A systematic review and meta-analysis. [References].	D'Acunto, Giulia Nageye, Fatuma Zhang, Junhua Masi, Gabriele Cortese, Samuele	2019	Journal of Child and Adolescent Psychopharmacology. Vol.29(5), 2019, pp. 362-369.
Clinical Psychology: Depression	Gene-environment interactions between HPA-axis genes and stressful life events in depression: A systematic review. [References].	Normann, Caroline Buttenschon, Henriette N	2019	Acta Neuropsychiatrica. Vol.31(4), 2019, pp. 186-192.
Clinical Psychology: Depression	Instrumental assessment of balance and gait in depression: A systematic review. [References].	Belvederi Murri, Martino Triolo, Federico Coni, Alice Tacconi, Carlo Nerozzi, Erika Escelsior, Andrea Respino, Matteo Neviani, Francesca Bertolotti, Marco Bertakis, Klea Chiari, Lorenzo Zanetidou, Stamatula Amore, Mario	2020	Psychiatry Research. Vol.284 2020, ArtID 112687.
Clinical Psychology: Depression	Are they necessary? Preventive therapies for post-stroke depression: A meta-analysis of RCTs. [References].	Gu, Jiajie Huang, Haoping Chen, Kehua Huang, Guanhua Huang, Yuejun Xu, Hongwu	2020	Psychiatry Research. Vol.284 2020, ArtID 112670.
Clinical Psychology: Depression	Pharmacological and non-pharmacological treatments for major depressive disorder in adults: A systematic review and network meta-analysis. [References].	Chen, Chen Shan, Weiguang	2019	Psychiatry Research. Vol.281 2019, ArtID 112595.
Clinical Psychology: Depression	Non-pharmacological interventions for preventing weight gain in patients with first episode schizophrenia or bipolar disorder: A systematic review. [References].	Nyboe, Lene Lemcke, Sanne Moller, Anne Vils Stubbs, Brendon	2019	Psychiatry Research. Vol.281 2019, ArtID 112556.
Clinical Psychology: Depression	Bipolar spectrum disorder: What evidence for pharmacological treatment? A systematic review. [References].	Hede, Vincent Favre, Sophie Aubry, Jean-Michel Richard-Lepouriel, Helene	2019	Psychiatry Research. Vol.282 2019, ArtID 112627.
Clinical Psychology: Depression	Effect of probiotics on depressive symptoms: A meta-analysis of human studies. [References].	Goh, Kah Kheng Liu, Yen-Wenn Kuo, Po-Hsiu Chung, Yu-Chu Ella Lu, Mong-Liang Chen, Chun-Hsin	2019	Psychiatry Research. Vol.282 2019, ArtID 112568.
Clinical Psychology: Depression	Brexanolone for postpartum depression: A meta-analysis of randomized controlled studies. [References].	Zheng, Wei Cai, Dong-Bin Zheng, Wei Sim, Kang Ungvari, Gabor S Peng, Xiao-Jiang Ning, Yu-Ping Wang, Gang Xiang, Yu-Tao	2019	Psychiatry Research. Vol.279 2019, pp. 83-89.
Clinical Psychology: Depression	Patients with rheumatoid arthritis have a higher risk of bipolar disorder: A systematic review and meta-analysis. [References].	Charoenngam, Nipith Ponvilawan, Ben Ungprasert, Patompong	2019	Psychiatry Research. Vol.282 2019, ArtID 112484.
Clinical Psychology: Depression	Explicit emotional memory biases in mood disorders: A systematic review. [References].	Bogie, Bryce J. M Persaud, Monisha R Smith, Denise Kapczinski, Flavio P Frey, Benicio N	2019	Psychiatry Research. Vol.278 2019, pp. 162-172.
Clinical Psychology: Depression	Twenty years of Lithium pharmacogenetics: A systematic review. [References].	Pagani, R Gasparini, A Ielmini, M Caselli, I Poloni, N Ferrari, M Marino, F Callegari, C	2019	Psychiatry Research. Vol.278 2019, pp. 42-50.
Clinical Psychology: Depression	Mindfulness-based interventions for prevention of depressive symptoms in university students: A meta-analytic review. [References].	Ma, Liang Zhang, Yingnan Cui, Zeshi	2019	Mindfulness. Vol.10(11), 2019, pp. 2209-2224.
Clinical Psychology: Depression	Efficacy of rTMS in decreasing postnatal depression symptoms: A systematic review. [References].	Ganho-Avila, Ana Poleszczyk, Anna Mohamed, Mahmoud M. A Osorio, Ana	2019	Psychiatry Research. Vol.279 2019, pp. 315-322.
Clinical Psychology: Depression	Transcranial direct current stimulation for the treatment of major depressive disorder: A meta-analysis of randomized controlled trials. [References].	Wang, Yuan	2019	Psychiatry Research. Vol.276 2019, pp. 186-190.
Clinical Psychology: Depression	Ambient air pollution exposure and risk of depression: A systematic review and meta-analysis of observational studies. [References].	Zeng, Ying Lin, Ruoheng Liu, Li Liu, Yiting Li, Yamin	2019	Psychiatry Research. Vol.276 2019, pp. 69-78.
Clinical Psychology: Depression	A systematic review of the impact of social cognitive deficits on psychosocial functioning in major depressive disorder and opportunities for therapeutic intervention. [References].	Weightman, Michael James Knight, Matthew James Baune, Bernhard Theodor	2019	Psychiatry Research. Vol.274 2019, pp. 195-212.
Clinical Psychology: Depression	Accelerated TMS for depression: A systematic review and meta-analysis. [References].	Sonmez, A. Irem Camsari, Deniz Doruk Nandakumar, Aiswarya L Voort, Jennifer L. Vande Kung, Simon Lewis, Charles P Croarkin, Paul E	2019	Psychiatry Research. Vol.273 2019, pp. 770-781.
Clinical Psychology: Depression	Comparison of the screening ability between the 32-item Hypomania Checklist (HCL-32) and the Mood Disorder Questionnaire (MDQ) for bipolar disorder: A meta-analysis and systematic review. [References].	Wang, Yuan-Yuan Xu, Dan-Dan Liu, Rui Yang, Yuan Grover, Sandeep Ungvari, Gabor S Hall, Brian J Wang, Gang Xiang, Yu-Tao	2019	Psychiatry Research. Vol.273 2019, pp. 461-466.
Clinical Psychology: Depression	Prevalence of depressive symptoms in children and adolescents in China: A meta-analysis of observational studies. [References].	Rao, Wen-Wang Xu, Dan-Dan Cao, Xiao-Lan Wen, Si-Ying Che, Weng-Ian Ng, Chee H Ungvari, Gabor S He, Fan Xiang, Yu-Tao	2019	Psychiatry Research. Vol.272 2019, pp. 790-796.
Clinical Psychology: Depression	Association between FKBP5 polymorphisms and depressive disorders or suicidal behavior: A systematic review and meta-analysis study. [References].	Hernandez-Diaz, Yazmin Gonzalez-Castro, Thelma Beatriz Tovilla-Zarate, Carlos Alfonso Juarez-Rojop, Isela Esther Lopez-Narvaez, Maria Lilia Perez-Hernandez, Nonanzit Rodriguez-Perez, Jose Manuel Genis-Mendoza, Alma Delia	2019	Psychiatry Research. Vol.271 2019, pp. 658-668.
Clinical Psychology: Depression	Defining treatment-resistant depression. [References].	Gaynes, Bradley N Lux, Linda Gartlehner, Gerald Asher, Gary Forman-Hoffman, Valerie Green, Josh Boland, Erin Weber, Rachel P Randolph, Charli Bann, Carla Coker-Schwimmer, Emmanuel Viswanathan, Meera Lohr, Kathleen N	2020	Depression and Anxiety. Vol.37(2), 2020, pp. 134-145.
Clinical Psychology: Depression	The efficacy of anti-inflammatory treatment interventions on depression in individuals with major depressive disorder and high levels of inflammation: A systematic review of randomized clinical trials. [References].	Allison, David J Sharma, Bhanu Timmons, Brian W	2019	Physiology & Behavior. Vol.207 2019, pp. 104-112.
Clinical Psychology: Depression	Early response to psychological therapy as a predictor of depression and anxiety treatment outcomes: A systematic review and meta-analysis. [References].	Beard, Jessica I. L Delgadillo, Jaime	2019	Depression and Anxiety. Vol.36(9), 2019, pp. 866-878.
Clinical Psychology: Depression	Serum 25-hydroxyvitamin D levels and depression in older adults: A dose-response meta-analysis of prospective cohort studies. [References].	Li, Haibin Sun, Dianqin Wang, Anxin Pan, Huiying Feng, Wei Ng, Chee H Ungvari, Gabor S Tao, Lixin Li, Xia Wang, Wei Xiang, Yu-Tao Guo, Xiuhua	2019	The American Journal of Geriatric Psychiatry. Vol.27(11), 2019, pp. 1192-1202.
Clinical Psychology: Depression	Psychological and psychosocial interventions for depression and anxiety in patients with age-related macular degeneration: A systematic review. [References].	Senra, Hugo Macedo, Antonio Filipe Nunes, Nuno Balaskas, Konstantinos Aslam, Tariq Costa, Emilia	2019	The American Journal of Geriatric Psychiatry. Vol.27(8), 2019, pp. 755-773.
Clinical Psychology: Depression	Digital mental health interventions for depression, anxiety, and enhancement of psychological well-being among college students: Systematic review. [References].	Lattie, Emily G Adkins, Elizabeth C Winquist, Nathan Stiles-Shields, Colleen Wafford, Q. Eileen Graham, Andrea K	2019	Journal of Medical Internet Research. Vol.21(7), 2019, ArtID e12869.
Clinical Psychology: Depression	Depression in carers of people with dementia from a minority ethnic background: Systematic review and meta-analysis of randomised controlled trials of psychosocial interventions. [References].	Akarsu, Nazire E Prince, Martin J Lawrence, Vanessa C Das-Munshi, Jayati	2019	International Journal of Geriatric Psychiatry. Vol.34(6), 2019, pp. 790-806.
Clinical Psychology: Depression	Meta-analysis: Exposure to early life stress and risk for depression in childhood and adolescence. [References].	LeMoult, Joelle Humphreys, Kathryn L Tracy, Alison Hoffmeister, Jennifer-Ashley Ip, Eunice Gotlib, Ian H	2020	Journal of the American Academy of Child & Adolescent Psychiatry. Vol.59(7), 2020, pp. 842-855.
Clinical Psychology: Depression	Systematic review and meta-analysis: Outcomes of routine specialist mental health care for young people with depression and/or anxiety. [References].	Bear, Holly Alice Edbrooke-Childs, Julian Norton, Sam Krause, Karolin Rose Wolpert, Miranda	2020	Journal of the American Academy of Child & Adolescent Psychiatry. Vol.59(7), 2020, pp. 810-841.
Clinical Psychology: Depression	School-based interventions to prevent anxiety and depression in children and young people: A systematic review and network meta-analysis. [References].	Caldwell, Deborah M Davies, Sarah R Hetrick, Sarah E Palmer, Jennifer C Caro, Paola Lopez-Lopez, Jose A Gunnell, David Kidger, Judi Thomas, James French, Clare Stockings, Emily Campbell, Rona Welton, Nicky J	2019	The Lancet Psychiatry. Vol.6(12), 2019, pp. 1011-1020.
Clinical Psychology: Depression	Efficacy of light therapy versus antidepressant drugs, and of the combination versus monotherapy, in major depressive episodes: A systematic review and meta-analysis. [References].	Geoffroy, Pierre A Schroder, Carmen M Reynaud, Eve Bourgin, Patrice	2019	Sleep Medicine Reviews. Vol.48 2019, ArtID 101213.
Clinical Psychology: Depression	The effect of non-pharmacological sleep interventions on depression symptoms: A meta-analysis of randomised controlled trials. [References].	Gee, Brioney Orchard, Faith Clarke, Emmet Joy, Ansu Clarke, Tim Reynolds, Shirley	2019	Sleep Medicine Reviews. Vol.43 2019, pp. 118-128.
Clinical Psychology: Depression	A systematic review and meta-analysis of clinical predictors of lithium response in bipolar disorder. [References].	Hui, T. P Kandola, A Shen, L Lewis, G Osborn, D. P. J Geddes, J. R Hayes, J. F	2019	Acta Psychiatrica Scandinavica. Vol.140(2), 2019, pp. 94-115.
Clinical Psychology: Depression	Pramipexole in the treatment of unipolar and bipolar depression. A systematic review and meta-analysis. [References].	Tundo, A Filippis, R De Crescenzo, F	2019	Acta Psychiatrica Scandinavica. Vol.140(2), 2019, pp. 116-125.
Clinical Psychology: Depression	The association of time since spousal loss and depression in widowhood: A systematic review and meta-analysis. [References].	Kristiansen, Christina Blanner Kjaer, Jesper Norgaard Hjorth, Peter Andersen, Kjeld Prina, A. Matthew	2019	Social Psychiatry and Psychiatric Epidemiology: The International Journal for Research in Social and Genetic Epidemiology and Mental Health Services. Vol.54(7), 2019, pp. 781-792.
Clinical Psychology: Depression	Association between particulate matter air pollution and risk of depression and suicide: Systematic review and meta-analysis. [References].	Gu, Xuelin Liu, Qisijing Deng, Furong Wang, Xueqin Lin, Hualiang Guo, Xinbiao Wu, Shaowei	2019	The British Journal of Psychiatry. Vol.215(2), 2019, pp. 456-467.
Clinical Psychology: Depression	Minor and subthreshold depressive disorders in Alzheimer's disease: A systematic review and meta-analysis of prevalence studies. [References].	Verdaguer, Elisabet Sole Stafford, Jean Tuijt, Remco Orgeta, Vasiliki	2020	Journal of Affective Disorders. Vol.263 2020, pp. 728-734.
Clinical Psychology: Depression	Strategies for engaging patients and families in collaborative care programs for depression and anxiety disorders: A systematic review. [References].	Menear, Matthew Dugas, Michele Careau, Emmanuelle Chouinard, Maud-Christine Dogba, Maman Joyce Gagnon, Marie-Pierre Gervais, Michel Gilbert, Michel Houle, Janie Kates, Nick Knowles, Sarah Martin, Neasa Nease, Donald E Zomahoun, Herve Tchala Vignon Legare, France	2020	Journal of Affective Disorders. Vol.263 2020, pp. 528-539.
Clinical Psychology: Depression	Prevalence of prenatal and postpartum depression in fathers: A comprehensive meta-analysis of observational surveys. [References].	Rao, Wen-Wang Zhu, Xiao-Min Zong, Qian-Qian Zhang, Qinge Hall, Brian J Ungvari, Gabor S Xiang, Yu-Tao	2020	Journal of Affective Disorders. Vol.263 2020, pp. 491-499.
Clinical Psychology: Depression	An emotion recognition-awareness vulnerability hypothesis for depression in adolescence: A systematic review. [References].	Nyquist, Alex C Luebbe, Aaron M	2020	Clinical Child and Family Psychology Review. Vol.23(1), 2020, pp. 27-53.
Clinical Psychology: Depression	The relation between attachment and depression in children and adolescents: A multilevel meta-analysis. [References].	Spruit, Anouk Goos, Linda Weenink, Nikki Rodenburg, Roos Niemeyer, Helen Stams, Geert Jan Colonnesi, Cristina	2020	Clinical Child and Family Psychology Review. Vol.23(1), 2020, pp. 54-69.
Clinical Psychology: Depression	Association between infertility treatment and perinatal depressive symptoms: A meta-analysis of observational studies. [References].	Chen, Shengbao Wang, Tingting Zhang, Senmao Zhao, Lijuan Chen, Lizhang	2019	Journal of Psychosomatic Research. Vol.120 2019, pp. 110-117.
Clinical Psychology: Depression	Measuring social and occupational functioning of people with bipolar disorder: A systematic review. [References].	Akers, Nadia Lobban, Fiona Hilton, Claire Panagaki, Katerina Jones, Steven H	2019	Clinical Psychology Review. Vol.74 2019, ArtID 101782.
Clinical Psychology: Depression	Psychological theories of depressive relapse and recurrence: A systematic review and meta-analysis of prospective studies. [References].	Brouwer, Marlies E Williams, Alishia D Kennis, Mitzy Fu, Zhongfang Klein, Nicola S Cuijpers, Pim Bockting, Claudi L. H	2019	Clinical Psychology Review. Vol.74 2019, ArtID 101773.
Clinical Psychology: Depression	Does perceived overweight increase risk of depressive symptoms and suicidality beyond objective weight status? A systematic review and meta-analysis. [References].	Haynes, Ashleigh Kersbergen, Inge Sutin, Angelina Daly, Michael Robinson, Eric	2019	Clinical Psychology Review. Vol.73 2019, ArtID 101753.
Clinical Psychology: Depression	Psychological interventions for depression in Chinese university students: A systematic review and meta-analysis. [References].	Fu, Zhongfang Zhou, Sijia Burger, Huibert Bockting, Claudi L. H Williams, Alishia D	2020	Journal of Affective Disorders. Vol.262 2020, pp. 440-450.
Clinical Psychology: Depression	The genetics of the mood disorder spectrum: Genome-wide association analyses of more than 185,000 cases and 439,000 controls. [References].	Coleman, Jonathan R. I Gaspar, Helena A Bryois, Julien Breen, Gerome	2020	Biological Psychiatry. Vol.88(2), 2020, pp. 169-184.
Clinical Psychology: Depression	Peripheral cytokine levels and response to antidepressant treatment in depression: A systematic review and meta-analysis. [References].	Liu, Jia Jia Wei, Ya Bin Strawbridge, Rebecca Bao, Yanping Chang, Suhua Shi, Le Que, Jianyu Gadad, Bharathi S Trivedi, Madhukar H Kelsoe, John R Lu, Lin	2020	Molecular Psychiatry. Vol.25(2), 2020, pp. 339-350.
Clinical Psychology: Depression	Depression and physical activity research in older age: An important gap to fill. [References].	You, Emily Goh, Anita M. Y Bryant, Christina Lautenschlager, Nicola T Ellis, Kathryn A	2019	Psychology of Sport and Exercise. Vol.43 2019, pp. 1-3.
Clinical Psychology: Depression	Acceptability and efficacy of group behavioral activation for depression among adults: A meta-analysis. [References].	Simmonds-Buckley, Melanie Kellett, Stephen Waller, Glenn	2019	Behavior Therapy. Vol.50(5), 2019, pp. 864-885.
Clinical Psychology: Depression	Prospective biomarkers of major depressive disorder: A systematic review and meta-analysis. [References].	Kennis, Mitzy Gerritsen, Lotte van Dalen, Marije Williams, Alishia Cuijpers, Pim Bockting, Claudi	2020	Molecular Psychiatry. Vol.25(2), 2020, pp. 321-338.
Clinical Psychology: Depression	The prevalence and predictors of anxiety and depression in near-centenarians and centenarians: A systematic review. [References].	Cheng, Adrian Leung, Yvonne Harrison, Fleur Brodaty, Henry	2019	International Psychogeriatrics. Vol.31(11), 2019, pp. 1539-1558.
Clinical Psychology: Depression	The effects of cognitive remediation on cognitive abilities and real-world functioning among people with bipolar disorder: A systematic review: Special Section on "Translational and Neuroscience Studies in Affective Disorders". Section Editor, Maria Nobile MD, PhD. This Section of JAD focuses on the relevance of translational and neuroscience studies in providing a better understanding of the neu…	Bellani, Marcella Biagianti, Bruno Zovetti, Niccolo Rossetti, Maria Gloria Bressi, Cinzia Perlini, Cinzia Brambilla, Paolo	2019	Journal of Affective Disorders. Vol.257 2019, pp. 691-697.
Clinical Psychology: Depression	Vagus nerve stimulation for depression: A systematic review. [References].	Lv, Hang Zhao, Yan-hua Chen, Jian-guo Wang, Dong-yan Chen, Hao	2019	Frontiers in Psychology. Vol.10 2019, ArtID 64.
Clinical Psychology: Depression	Prevalence of perinatal depression among HIV-positive women: A systematic review and meta-analysis. [References].	Zhu, Qi-Yu Huang, De-Sheng Lv, Jian-Da Guan, Peng Bai, Xing-Hua	2019	BMC Psychiatry. Vol.19 2019, ArtID 330.
Clinical Psychology: Depression	Serum folate levels in bipolar disorder: A systematic review and meta-analysis. [References].	Hsieh, Yung-Chi Chou, Li-Shiu Lin, Ching-Hua Wu, Hung-Chi Li, Dian-Jeng Tseng, Ping-Tao	2019	BMC Psychiatry. Vol.19 2019, ArtID 305.
Clinical Psychology: Depression	Systematic review and meta-analysis of the relationship between sleep disorders and suicidal behaviour in patients with depression. [References].	Wang, Xiaofen Cheng, Sixiang Xu, Huilan	2019	BMC Psychiatry. Vol.19 2019, ArtID 303.
Clinical Psychology: Depression	Guidelines for the pharmacological acute treatment of major depression: Conflicts with current evidence as demonstrated with the German S3-guidelines. [References].	Ploderl, Martin Hengartner, Michael P	2019	BMC Psychiatry. Vol.19 2019, ArtID 265.
Clinical Psychology: Depression	Antidepressant outcomes of high-frequency repetitive transcranial magnetic stimulation (rTMS) with F8-coil and deep transcranial magnetic stimulation (DTMS) with H1-coil in major depression: a systematic review and meta-analysis. [References].	Gellersen, Helena M Kedzior, Karina Karolina	2019	BMC Psychiatry. Vol.19 2019, ArtID 139.
Clinical Psychology: Depression	Association between subclinical hypothyroidism and depression: An updated systematic review and meta-analysis. [References].	Loh, Huai Heng Lim, Lee Ling Yee, Anne Loh, Huai Seng	2019	BMC Psychiatry. Vol.19 2019, ArtID 12.
Clinical Psychology: Depression	A systematic literature review of the clinical efficacy of repetitive transcranial magnetic stimulation (rTMS) in non-treatment resistant patients with major depressive disorder. [References].	Voigt, Jeffrey Carpenter, Linda Leuchter, Andrew	2019	BMC Psychiatry. Vol.19 2019, ArtID 13.
Clinical Psychology: Depression	Psychometric properties of the PHQ-9 depression scale in people with multiple sclerosis: A systematic review. [References].	Patrick, Sarah Connick, Peter	2019	PLoS ONE. Vol.14(2), 2019, ArtID e0197943.
Clinical Psychology: Depression	Link between insomnia and perinatal depressive symptoms: A meta-analysis. [References].	Emamian, Farnoosh Khazaie, Habibolah Okun, Michele L Tahmasian, Masoud Sepehry, Amir A	2019	Journal of Sleep Research. Vol.28(6), 2019, ArtID e12858.
Clinical Psychology: Depression	Brain structural effects of treatments for depression and biomarkers of response: A systematic review of neuroimaging studies. [References].	Enneking, Verena Leehr, Elisabeth J Dannlowski, Udo Redlich, Ronny	2020	Psychological Medicine. Vol.50(2), 2020, pp. 187-209.
Clinical Psychology: Depression	Postmortem evidence of brain inflammatory markers in bipolar disorder: A systematic review. [References].	Giridharan, Vijayasree V Sayana, Pavani Pinjari, Omar F Ahmad, Naveed da Rosa, Maria Ines Quevedo, Joao Barichello, Tatiana	2020	Molecular Psychiatry. Vol.25(1), 2020, pp. 94-113.
Clinical Psychology: Depression	Failure of activation of striatum during the performance of executive function tasks in adult patients with bipolar disorder. [References].	Tian, Fangfang Diao, Wei Yang, Xun Wang, Xiuli Roberts, Neil Feng, Can Jia, Zhiyun	2020	Psychological Medicine. Vol.50(4), 2020, pp. 653-665.
Clinical Psychology: Depression	Relationship between mood, thinking, and walking: A systematic review examining depressive symptoms, executive function, and gait. [References].	Patience, James Lai, Ka Sing Paris Russell, Elizabeth Vasudev, Akshya Montero-Odasso, Manuel Burhan, Amer M	2019	The American Journal of Geriatric Psychiatry. Vol.27(12), 2019, pp. 1375-1383.
Clinical Psychology: Depression	Cognitive deficits in older adults with psychotic depression: A meta-analysis. [References].	Vermeulen, Tom Lauwers, Tina Van Diermen, Linda Sabbe, Bernard G van der Mast, Roos C Giltay, Erik J	2019	The American Journal of Geriatric Psychiatry. Vol.27(12), 2019, pp. 1334-1344.
Clinical Psychology: Depression	Efficacy of anti-inflammatory treatment on major depressive disorder or depressive symptoms: Meta-analysis of clinical trials. [References].	Kohler-Forsberg, O Nicolaisen Lydholm, C Hjorthoj, C Nordentoft, M Mors, O Benros, M. E	2019	Acta Psychiatrica Scandinavica. Vol.139(5), 2019, pp. 404-419.
Clinical Psychology: Depression	Efficacy of inpatient psychotherapy for major depressive disorder: A meta-analysis of controlled trials. [References].	Schefft, C Guhn, A Brakemeier, E. -L Sterzer, P Kohler, S	2019	Acta Psychiatrica Scandinavica. Vol.139(4), 2019, pp. 322-335.
Clinical Psychology: Depression	A systematic review on sleep alterations anticipating the onset of bipolar disorder. [References].	Pancheri, C Verdolini, N Pacchiarotti, I Samalin, L Chiaie, R. Delle Biondi, M Carvalho, A. F Valdes, M Ritter, P Vieta, E Murru, A	2019	European Psychiatry. Vol.58 2019, pp. 45-53.
Clinical Psychology: Depression	Depression and multimorbidity: Considering temporal characteristics of the associations between depression and multiple chronic diseases. [References].	Birk, Jeffrey L Kronish, Ian M Moise, Nathalie Falzon, Louise Yoon, Sunmoo Davidson, Karina W	2019	Health Psychology. Vol.38(9), 2019, pp. 802-811.
Clinical Psychology: Depression	Effectiveness of CBT for children and adolescents with depression: A systematic review and meta-regression analysis. [References].	Oud, Matthijs de Winter, Lars Vermeulen-Smit, Evelien Bodden, Denise Nauta, Maaike Stone, Lisanne van den Heuvel, Marieke Taher, Reham Al de Graaf, Ireen Kendall, Tim Engels, Rutger Stikkelbroek, Yvonne	2019	European Psychiatry. Vol.57 2019, pp. 33-45.
Clinical Psychology: Depression	Cognitive behavioral therapy for primary care depression and anxiety: A secondary meta-analytic review using robust variance estimation in meta-regression. [References].	Zhang, Anao Bornheimer, Lindsay A Weaver, Addie Franklin, Cynthia Hai, Audrey Hang Guz, Samantha Shen, Li	2019	Journal of Behavioral Medicine. Vol.42(6), 2019, pp. 1117-1141.
Clinical Psychology: Depression	Meta-analysis of cortical thickness abnormalities in medication-free patients with major depressive disorder. [References].	Li, Qian Zhao, Youjin Chen, Ziqi Long, Jingyi Dai, Jing Huang, Xiaoqi Lui, Su Radua, Joaquim Vieta, Eduard Kemp, Graham J Sweeney, John A Li, Fei Gong, Qiyong	2020	Neuropsychopharmacology. Vol.45(4), 2020, pp. 703-712.
Clinical Psychology: Depression	Smartphone applications for depression: A systematic literature review and a survey of health care professionals' attitudes towards their use in clinical practice. [References].	Kerst, Ariane Zielasek, Jurgen Gaebel, Wolfgang	2020	European Archives of Psychiatry and Clinical Neuroscience. Vol.270(2), 2020, pp. 139-152.
Clinical Psychology: Depression	Pharmacological management of post-stroke depression. [References].	Castilla-Guerra, Luis Fernandez Moreno, Maria del Carmen Esparrago-Llorca, Guadalupe Colmenero-Camacho, Miguel Angel	2020	Expert Review of Neurotherapeutics. Vol.20(2), 2020, pp. 157-166.
Clinical Psychology: Depression	Rumination and the default mode network: Meta-analysis of brain imaging studies and implications for depression. [References].	Zhou, Hui-Xia Chen, Xiao Shen, Yang-Qian Li, Le Chen, Ning-Xuan Zhu, Zhi-Chen Castellanos, Francisco Xavier Yan, Chao-Gan	2020	NeuroImage. Vol.206 2020, ArtID 116287.
Clinical Psychology: Depression	Cognitive behaviour therapy for depression in primary care: Systematic review and meta-analysis. [References].	Santoft, Fredrik Axelsson, Erland Ost, Lars-Goran Hedman-Lagerlof, Maria Fust, Jens Hedman-Lagerlof, Erik	2019	Psychological Medicine. Vol.49(8), 2019, pp. 1266-1274.
Clinical Psychology: Depression	No association between anti-thyroidperoxidase antibodies and bipolar disorder: A study in the Dutch Bipolar Cohort and a meta-analysis. [References].	Snijders, G. J. L. J de Witte, L. D van den Berk, D van der Laan, C Regeer, E Begemann, M. J. H Berdenis van Berlekom, A Litjens, M Boks, M. P Ophoff, R. A Kahn, R. S Hillegers, M. H. J	2020	Psychoneuroendocrinology. Vol.112 2020, ArtID 104518.
Clinical Psychology: Depression	Prevalence of depression, anxiety, and substance-related disorders in parents of children with cerebral palsy: A systematic review. [References].	Barreto, Tainara M Bento, Mayara N Barreto, Tamiris M Jagersbacher, Joao Gabriel Jones, Nathalia S Lucena, Rita Bandeira, Igor D	2020	Developmental Medicine & Child Neurology. Vol.62(2), 2020, pp. 163-168.
Clinical Psychology: Depression	Prevalence of low-grade inflammation in depression: A systematic review and meta-analysis of CRP levels. [References].	Osimo, Emanuele Felice Baxter, Luke James Lewis, Glyn Jones, Peter B Khandaker, Golam M	2019	Psychological Medicine. Vol.49(12), 2019, pp. 1958-1970.
Clinical Psychology: Depression	A meta-analysis of heart rate variability in major depression. [References].	Koch, Celine Wilhelm, Marcel Salzmann, Stefan Rief, Winfried Euteneuer, Frank	2019	Psychological Medicine. Vol.49(12), 2019, pp. 1948-1957.
Clinical Psychology: Depression	The process and delivery of CBT for depression in adults: A systematic review and network meta-analysis. [References].	Lopez-Lopez, Jose A Davies, Sarah R Caldwell, Deborah M Churchill, Rachel Peters, Tim J Tallon, Deborah Dawson, Sarah Wu, Qi Li, Jinshuo Taylor, Abigail Lewis, Glyn Kessler, David S Wiles, Nicola Welton, Nicky J	2019	Psychological Medicine. Vol.49(12), 2019, pp. 1937-1947.
Clinical Psychology: Depression	The efficacy of repetitive transcranial magnetic stimulation for Parkinson disease patients with depression. [References].	Hai-jiao, Wang Ge, Tan Li-na, Zhu Deng, Chen Da, Xu Shan-Shan, Chu Liu, Ling	2020	International Journal of Neuroscience. Vol.130(1), 2020, pp. 19-27.
Clinical Psychology: Depression	Meta-analysis: 13-year follow-up of psychotherapy effects on youth depression. [References].	Eckshtain, Dikla Kuppens, Sofie Ugueto, Ana Ng, Mei Yi Vaughn-Coaxum, Rachel Corteselli, Katherine Weisz, John R	2020	Journal of the American Academy of Child & Adolescent Psychiatry. Vol.59(1), 2020, pp. 45-63.
Clinical Psychology: Depression	Emotion regulation strategies in mania risk: A systematic review. [References].	McGrogan, Claire L Dodd, Alyson L Smith, Michael A	2019	Journal of Clinical Psychology. Vol.75(12), 2019, pp. 2106-2118.
Clinical Psychology: Depression	Hormones of the hypothalamic-pituitary-gonadal (HPG) axis in male depressive disorders-A systematic review and meta-analysis. [References].	Fischer, Susanne Ehlert, Ulrike Amiel Castro, Rita	2019	Frontiers in Neuroendocrinology. Vol.55 2019, ArtID 100792.
Clinical Psychology: Depression	Group-based interventions for postpartum depression: An integrative review and conceptual model. [References].	Gillis, Brenna D Parish, Abby L	2019	Archives of Psychiatric Nursing. Vol.33(3), 2019, pp. 290-298.
Clinical Psychology: Depression	Expert advice on the management of valproate in women with bipolar disorder at childbearing age. [References].	Anmella, Gerard Pacchiarotti, Isabella Cubala, Wieslaw Jerzy Dudek, Dominika Maina, Giuseppe Thomas, Pierre Vieta, Eduard	2019	European Neuropsychopharmacology. Vol.29(11), 2019, pp. 1199-1212.
Clinical Psychology: Depression	Inflammation in cancer and depression: A starring role for the kynurenine pathway. [References].	Sforzini, Luca Nettis, Maria Antonietta Mondelli, Valeria Pariante, Carmine Maria	2019	Psychopharmacology. Vol.236(10), 2019, pp. 2997-3011.
Clinical Psychology: Depression	Mindfulness-based cognitive therapy for the treatment of current depressive symptoms: A meta-analysis. [References].	Goldberg, Simon B Tucker, Raymond P Greene, Preston A Davidson, Richard J Kearney, David J Simpson, Tracy L	2019	Cognitive Behaviour Therapy. Vol.48(6), 2019, pp. 445-462.
Clinical Psychology: Depression	Cognitive function following a major depressive episode: A systematic review and meta-analysis. [References].	Semkovska, Maria Quinlivan, Lisa O'Grady, Tara Johnson, Rebecca Collins, Aisling O'Connor, Jessica Knittle, Hannah Ahern, Elayne Gload, Taylor	2019	The Lancet Psychiatry. Vol.6(10), 2019, pp. 851-861.
Clinical Psychology: Depression	Genome-wide burden of rare short deletions is enriched in major depressive disorder in four cohorts. [References].	Zhang, Xianglong Abdellaoui, Abdel Rucker, James de Jong, Simone Potash, James B Weissman, Myrna M Shi, Jianxin Knowles, James A Pato, Carlos Pato, Michele Sobell, Janet Smit, Johannes H Hottenga, Jouke-Jan de Geus, Eco J. C Lewis, Cathryn M Buttenschon, Henriette N Craddock, Nick Jones, Ian Jones, Lisa McGuffin, Peter Mors, Ole Owen, Michael J Preisig, Martin Rietschel, Marcella Rice, John P Riv…	2019	Biological Psychiatry. Vol.85(12), 2019, pp. 1065-1073.
Clinical Psychology: Depression	Predictors of depression relapse and recurrence after cognitive behavioural therapy: A systematic review and meta-analysis. [References].	Wojnarowski, Caroline Firth, Nick Finegan, Megan Delgadillo, Jaime	2019	Behavioural and Cognitive Psychotherapy. Vol.47(5), 2019, pp. 514-529.
Clinical Psychology: Depression	Efficacy and tolerability of pharmacological and non-pharmacological interventions in older patients with major depressive disorder: A systematic review, pairwise and network meta-analysis. [References].	Krause, Marc Gutsmiedl, Katharina Bighelli, Irene Schneider-Thoma, Johannes Chaimani, Anna Leucht, Stefan	2019	European Neuropsychopharmacology. Vol.29(9), 2019, pp. 1003-1022.
Clinical Psychology: Depression	Biological markers evaluated in randomized trials of psychological treatments for depression: A systematic review and meta-analysis. [References].	Cristea, Ioana A Karyotaki, Eirini Hollon, Steven D Cuijpers, Pim Gentili, Claudio	2019	Neuroscience and Biobehavioral Reviews. Vol.101 2019, pp. 32-44.
Clinical Psychology: Depression	Prophylaxis pharmacotherapy to prevent the onset of post-traumatic brain injury depression: A systematic review. [References].	Clay, Fiona J Hicks, Amelia J Zaman, Hadar Ponsford, Jennie Batty, Rachel Perry, Luke A Hopwood, Malcolm	2019	Journal of Neurotrauma. Vol.36(13), 2019, pp. 2053-2064.
Clinical Psychology: Depression	Optimal dose of selective serotonin reuptake inhibitors, venlafaxine, and mirtazapine in major depression: A systematic review and dose-response meta-analysis. [References].	Furukawa, Toshi A Cipriani, Andrea Cowen, Philip J Leucht, Stefan Egger, Matthias Salanti, Georgia	2019	The Lancet Psychiatry. Vol.6(7), 2019, pp. 601-609.
Clinical Psychology: Depression	Multi-tiered systems of support for school-based mental health: A systematic review of depression interventions. [References].	Arora, Prerna G Collins, Tai A Dart, Evan H Hernandez, Stephanie Fetterman, Hallie Doll, Beth	2019	School Mental Health: A Multidisciplinary Research and Practice Journal. Vol.11(2), 2019, pp. 240-264.
Clinical Psychology: Depression	Long-acting injectable antipsychotics (LAIs) for maintenance treatment of bipolar and schizoaffective disorders: A systematic review. [References].	Pacchiarotti, Isabella Tiihonen, Jari Kotzalidis, Georgios D Verdolini, Norma Murru, Andrea Goikolea, Jose Manuel Valenti, Marc Aedo, Alberto Vieta, Eduard	2019	European Neuropsychopharmacology. Vol.29(4), 2019, pp. 457-470.
Clinical Psychology: Depression	Paternal depressive symptoms and parenting behaviors: An updated meta-analysis. [References].	Cheung, Kristene Theule, Jennifer	2019	Journal of Child and Family Studies. Vol.28(3), 2019, pp. 613-626.
Clinical Psychology: Depression	Developmental pathways towards mood disorders in adult life: Is there a role for sleep disturbances? [References].	Palagini, Laura Domschke, Katharina Benedetti, Francesco Foster, Russell G Wulff, Katharina Riemann, Dieter	2019	Journal of Affective Disorders. Vol.243 2019, pp. 121-132.
Clinical Psychology: Depression	Depression and anxiety among partner and offspring carers of people with dementia: A systematic review. [References].	Watson, Brittany Tatangelo, Gemma McCabe, Marita	2019	The Gerontologist. Vol.59(5), 2019, pp. e597-e610.
Clinical Psychology: Depression	Guidelines for the evaluation and treatment of perimenopausal depression: Summary and recommendations. [References].	Maki, Pauline M Kornstein, Susan G Joffe, Hadine Bromberger, Joyce T Freeman, Ellen W Athappilly, Geena Bobo, William V Rubin, Leah H Koleva, Hristina K Cohen, Lee S Soares, Claudio N	2019	Journal of Women's Health. Vol.28(2), 2019, pp. 117-134.
Clinical Psychology: Depression	Smartphone applications for the treatment of depressive symptoms: A meta-analysis and qualitative review. [References].	Park, Caroline Zhu, Judy Man, Roger Ho Chun Rosenblat, Joshua D Iacobucci, Michelle Gill, Hartej Mansur, Rodrigo B McIntyre, Roger S	2019	Annals of Clinical Psychiatry. Vol.31(4), 2019, pp. e12-e32.
Clinical Psychology: Depression	Adverse outcomes during pregnancy and major congenital malformations in infants of patients with bipolar and schizoaffective disorders treated with antiepileptic drugs: A systematic review. [References].	Gimenez, Anna Pacchiarotti, Isabella Gil, Joaquin Murru, Andrea Gomes, Susana P Pinzon, Justo E Anmella, Gerard Gomez-Ramiro, Marta Verdolini, Norma Valenti, Marc Goikolea, Jose M Vieta, Eduard	2019	Psychiatria Polska. Vol.53(2), 2019, pp. 223-244.
Clinical Psychology: Depression	Does blocking facial feedback via botulinum toxin injections decrease depression? A critical review and meta-analysis. [References].	Coles, Nicholas A Larsen, Jeff T Kuribayashi, Joyce Kuelz, Ashley	2019	Emotion Review. Vol.11(4), 2019, pp. 294-309.
Clinical Psychology: Depression	Subthreshold depression and its association with cardiovascular risk. [References].	Iqbal, Muhammad N Iqbal, Fatima	2019	Annals of Clinical Psychiatry. Vol.31(2), 2019, pp. 130-136.
Clinical Psychology: Depression	A systematic review of measures of medication adherence in consumers with unipolar depression. [References].	Srimongkon, Pornchanok Aslani, Parisa Chen, Timothy F	2019	Research in Social & Administrative Pharmacy. Vol.15(1), 2019, pp. 3-22.
Clinical Psychology: Depression	Urban-rural differences in older adult depression: A systematic review and meta-analysis of comparative studies. [References].	Purtle, Jonathan Nelson, Katherine L Yang, Yong Langellier, Brent Stankov, Ivana Diez Roux, Ana V	2019	American Journal of Preventive Medicine. Vol.56(4), 2019, pp. 603-613.
Clinical Psychology: Depression	The relationship between burnout, depression, and anxiety: A systematic review and meta-analysis. [References].	Koutsimani, Panagiota Montgomery, Anthony Georganta, Katerina	2019	Frontiers in Psychology. Vol.10 2019, ArtID 284.
Clinical Psychology: Depression	Risk factors for post-acute coronary syndrome depression: A meta-analysis of observational studies. [References].	Yuan, Mei-zhen Fang, Qin Liu, Guang-wei Zhou, Min Wu, Jian-mei Pu, Chun-yun	2019	Journal of Cardiovascular Nursing. Vol.34(1), 2019, pp. 60-70.
Clinical Psychology: Depression	Depressive symptoms in women with coronary heart disease: A systematic review of the longitudinal literature. [References].	Buckland, Sydney A Pozehl, Bunny Yates, Bernice	2019	Journal of Cardiovascular Nursing. Vol.34(1), 2019, pp. 52-59.
Clinical Psychology: Depression	The effect of selective serotonin reuptake inhibitors on major adverse cardiovascular events: A meta-analysis of randomized-controlled studies in depression. [References].	Kim, YongHwan Lee, Young Sook Kim, Myeong Gyu Song, Yun-Kyoung Kim, Youngwon Jang, Hayoung Kim, Jae Hyun Han, Nayoung Ji, Eunhee Kim, In-Wha Oh, Jung Mi	2019	International Clinical Psychopharmacology. Vol.34(1), 2019, pp. 9-17.
Clinical Psychology: Depression	Component studies of psychological treatments of adult depression: A systematic review and meta-analysis. [References].	Cuijpers, Pim Cristea, Ioana A Karyotaki, Eirini Reijnders, Mirjam Hollon, Steven D	2019	Psychotherapy Research. Vol.29(1), 2019, pp. 15-29.
Clinical Psychology: Depression	A meta-analysis of hypnotic interventions for depression symptoms: High hopes for hypnosis? [References].	Milling, Leonard S Valentine, Keara E McCarley, Hannah S LoStimolo, Lindsey M	2019	American Journal of Clinical Hypnosis. Vol.61(3), 2019, pp. 227-243.
Clinical Psychology: Depression	About:Blank? Online interventions for postpartum depression. [German]. [References].	Westerhoff, Bettina Trosken, Anne Renneberg, Babette	2019	Verhaltenstherapie. Vol.29(4), 2019, pp. 254-265.
Clinical Psychology: Depression	Healthy dietary indices and risk of depressive outcomes: A systematic review and meta-analysis of observational studies. [References].	Lassale, Camille Batty, G. David Baghdadli, Amaria Jacka, Felice Sanchez-Villegas, Almudena Kivimaki, Mika Akbaraly, Tasnime	2019	Molecular Psychiatry. Vol.24(7), 2019, pp. 965-986.
Clinical Psychology: Depression	Glutamatergic neurometabolite levels in major depressive disorder: A systematic review and meta-analysis of proton magnetic resonance spectroscopy studies. [References].	Moriguchi, Sho Takamiya, Akihiro Noda, Yoshihiro Horita, Nobuyuki Wada, Masataka Tsugawa, Sakiko Plitman, Eric Sano, Yasunori Tarumi, Ryosuke ElSalhy, Muhammad Katayama, Nariko Ogyu, Kamiyu Miyazaki, Takahiro Kishimoto, Taishiro Graff-Guerrero, Ariel Meyer, Jeffrey H Blumberger, Daniel M Daskalakis, Zafiris J Mimura, Masaru Nakajima, Shinichiro	2019	Molecular Psychiatry. Vol.24(7), 2019, pp. 952-964.
Clinical Psychology: Depression	Data-driven biological subtypes of depression: systematic review of biological approaches to depression subtyping. [References].	Beijers, Lian Wardenaar, Klaas J van Loo, Hanna M Schoevers, Robert A	2019	Molecular Psychiatry. Vol.24(6), 2019, pp. 888-900.
Clinical Psychology: Depression	Pharmacological treatment of adult bipolar disorder. [References].	Baldessarini, Ross J Tondo, Leonardo Vazquez, Gustavo H	2019	Molecular Psychiatry. Vol.24(2), 2019, pp. 198-217.
Clinical Psychology: Depression	Maternal violence experiences and risk of postpartum depression: A meta-analysis of cohort studies. [References].	Zhang, Senmao Wang, Lesan Yang, Tubao Chen, Lizhang Qiu, Xing Wang, Tingting Chen, Letao Zhao, Lijuan Ye, Ziwei Zheng, Zan Qin, Jiabi	2019	European Psychiatry. Vol.55 2019, pp. 90-101.
Clinical Psychology: Depression	The effectiveness of cognitive behavioural therapy for depressed patients with diabetes: A systematic review. [References].	Kanapathy, Jananezwary Bogle, Vanessa	2019	Journal of Health Psychology. Vol.24(1), 2019, pp. 137-149.
Clinical Psychology: Depression	Systematic review of symptom assessment measures for use in measurement-based care of bipolar disorders. [References].	Cerimele, Joseph M Goldberg, Simon B Miller, Christopher J Gabrielson, Stephen W Fortney, John C	2019	Psychiatric Services. Vol.70(5), 2019, pp. 396-408.
Clinical Psychology: Depression	The role of intranasal oxytocin in anxiety and depressive disorders: A systematic review of randomized controlled trials. [References].	De Cagna, Francesca Fusar-Poli, Laura Damiani, Stefano Rocchetti, Matteo Giovanna, Gianluca Mori, Alessia Politi, Pierluigi Brondino, Natascia	2019	Clinical Psychopharmacology and Neuroscience. Vol.17(1), 2019, pp. 1-11.
Clinical Psychology: Depression	Cross-cultural psychometric properties of the Hamilton Depression Rating Scale. [References].	Vindbjerg, Erik Makransky, Guido Mortensen, Erik Lykke Carlsson, Jessica	2019	The Canadian Journal of Psychiatry / La Revue canadienne de psychiatrie. Vol.64(1), 2019, pp. 39-46.
Clinical Psychology: Depression	The effects of depressive symptom management interventions on low-income mothers: A systematic review and meta-analysis. [References].	Kim, Kisook Lee, Yoonyoung	2019	Journal of Advanced Nursing. Vol.75(6), 2019, pp. 1173-1187.
Clinical Psychology: Depression	Adverse effects of pharmacologic treatments of major depression in older adults. [References].	Sobieraj, Diana M Martinez, Brandon K Hernandez, Adrian V Coleman, Craig I Ross, Joseph S Berg, Karina M Steffens, David C Baker, William L	2019	Journal of the American Geriatrics Society. Vol.67(8), 2019, pp. 1571-1581.
Clinical Psychology: Depression	Indicated prevention interventions in the workplace for depressive symptoms: A systematic review and meta-analysis. [References].	Nigatu, Yeshambel T Huang, Junping Rao, Sanjay Gillis, Katharine Merali, Zul Wang, JianLi	2019	American Journal of Preventive Medicine. Vol.56(1), 2019, pp. e23-e33.
Clinical Psychology: Depression	ECT beyond unipolar major depression: systematic review and meta-analysis of electroconvulsive therapy in bipolar depression. [References].	Bahji, A Hawken, E. R Sepehry, A. A Cabrera, C. A Vazquez, G	2019	Acta Psychiatrica Scandinavica. Vol.139(3), 2019, pp. 214-226.
Clinical Psychology: Depression	Prevalence of depressive symptoms among Brazilian older adults: A systematic review with meta-analysis. [Portuguese]. [References].	Meneguci, Joilson Meneguci, Cintia Aparecida Garcia Moreira, Marlon Martins Pereira, Kariny Rodrigues Tribess, Sheilla Sasaki, Jeffer Eidi Virtuoso Junior, Jair Sindra	2019	Jornal Brasileiro de Psiquiatria. Vol.68(4), 2019, pp. 221-230.
Clinical Psychology: Depression	Depression and excess mortality in the elderly living in low- and middle-income countries: Systematic review and meta-analysis. [References].	Brandao, Diego Jose Fontenelle, Leonardo Ferreira da Silva, Simone Almeida Menezes, Paulo Rossi Pastor-Valero, Maria	2019	International Journal of Geriatric Psychiatry. Vol.34(1), 2019, pp. 22-30.
Clinical Psychology: Depression	Effectiveness and acceptability of cognitive behavior therapy delivery formats in adults with depression: A network meta-analysis. [References].	Cuijpers, Pim Noma, Hisashi Karyotaki, Eirini Cipriani, Andrea Furukawa, Toshi A	2019	JAMA Psychiatry. Vol.76(7), 2019, pp. 700-707.
Clinical Psychology: Depression	Genome-wide meta-analysis of depression identifies 102 independent variants and highlights the importance of the prefrontal brain regions. [References].	Howard, David M Adams, Mark J Clarke, Toni-Kim Hafferty, Jonathan D Gibson, Jude Shirali, Masoud Coleman, Jonathan R. I Hagenaars, Saskia P Ward, Joey Wigmore, Eleanor M Alloza, Clara Shen, Xueyi Barbu, Miruna C Xu, Eileen Y Whalley, Heather C Marioni, Riccardo E Porteous, David J Davies, Gail Deary, Ian J Hemani, Gibran Berger, Klaus Teismann, Henning Rawal, Rajesh Arolt, Volker Baune, Bernhard …	2019	Nature Neuroscience. Vol.22(3), 2019, pp. 343-352.
Clinical Psychology: Depression	Co-occurring change in children's conduct problems and maternal depression: Latent class individual participant data meta-analysis of the Incredible Years parenting program. [References].	Leijten, Patty Gardner, Frances Melendez-Torres, G. J Weeland, Joyce Hutchings, Judy Landau, Sabine McGilloway, Sinead Overbeek, Geertjan van Aar, Jolien Menting, Ankie Orobio de Castro, Bram Berry, Vashti Gaspar, Maria Filomena Axberg, Ulf Morch, Willy-Tore Scott, Stephen	2019	Development and Psychopathology. Vol.31(5), 2019, pp. 1851-1862.
Clinical Psychology: Depression	Structural brain characteristics in treatment-resistant depression: Review of magnetic resonance imaging studies. [References].	Klok, Margit Philomene C van Eijndhoven, Philip. F Argyelan, Miklos Schene, Aart H Tendolkar, Indira	2019	BJPsych Open. Vol.5 2019, ArtID e76.
Clinical Psychology: Depression	Exercise interventions on patients with end-stage renal disease: A systematic review. [References].	Zhao, Qiu-Ge Zhang, Hong-Rui Wen, Xin Wang, Yu Chen, Xue-Mei Chen, Niu Sun, Ying Liu, Han Lu, Ping-Jing	2019	Clinical Rehabilitation. Vol.33(2), 2019, pp. 147-156.
Clinical Psychology: Depression	Psychological interventions in reducing stress, depression and anxiety among parents of children and adolescents with developmental disabilities: A systematic review and meta-analysis. [References].	Sohmaran, Chithrra Shorey, Shefaly	2019	Journal of Advanced Nursing. Vol.75(12), 2019, pp. 3316-3330.
Clinical Psychology: Depression	The relationship between depressive symptoms and negative symptoms in people with non-affective psychosis: A meta-analysis. [References].	Edwards, Clementine Jane Garety, Philippa Hardy, Amy	2019	Psychological Medicine. Vol.49(15), 2019, pp. 2486-2498.
Clinical Psychology: Depression	Towards personalising treatment: A systematic review and meta-analysis of face-to-face efficacy moderators of cognitive-behavioral therapy and interpersonal psychotherapy for major depressive disorder. [References].	Whiston, Aoife Bockting, Claudi L. H Semkovska, Maria	2019	Psychological Medicine. Vol.49(16), 2019, pp. 2657-2668.
Clinical Psychology: Depression	Updates on preclinical and translational neuroscience of mood disorders: A brief historical focus on ketamine for the clinician. [References].	Mischel, Nicholas A Kritzer, Michael D Patkar, Ashwin A Masand, Prakash S Szabo, Steven T	2019	Journal of Clinical Psychopharmacology. Vol.39(6), 2019, pp. 665-672.
Clinical Psychology: Depression	The effect of antidepressants on depression after traumatic brain injury: A meta-analysis. [References].	Kreitzer, Natalie Ancona, Rachel McCullumsmith, Cheryl Kurowski, Brad G Foreman, Brandon Ngwenya, Laura B Adeoye, Opeolu	2019	The Journal of Head Trauma Rehabilitation. Vol.34(3), 2019, pp. E47-E54.
Clinical Psychology: Depression	Brexpiprazole as adjunctive treatment for major depressive disorder following treatment failure with at least one antidepressant in the current episode: A systematic review and meta-analysis. [References].	Kishi, Taro Sakuma, Kenji Nomura, Ikuo Matsuda, Yuki Mishima, Kazuo Iwata, Nakao	2019	International Journal of Neuropsychopharmacology. Vol.22(11), 2019, pp. 698-709.
Clinical Psychology: Depression	Neuroimaging biomarkers at baseline predict electroconvulsive therapy overall clinical response in depression: A systematic review. [References].	Levy, Anna Taib, Simon Arbus, Christophe Peran, Patrice Sauvaget, Anne Schmitt, Laurent Yrondi, Antoine	2019	The Journal of ECT. Vol.35(2), 2019, pp. 77-83.
Clinical Psychology: Depression	Unilateral and bilateral repetitive transcranial magnetic stimulation for treatment-resistant depression: A meta-analysis of randomized controlled trials over 2 decades. [References].	Sehatzadeh, Shayan Daskalakis, Zafiris J Yap, Belinda Tu, Hong-Anh Palimaka, Stefan Bowen, James M O'Reilly, Daria J	2019	Journal of Psychiatry & Neuroscience. Vol.44(3), 2019, pp. 151-163.
Clinical Psychology: Depression	Risk factors for suicide in bipolar disorder. [References].	Maina, G Quarato, F Bramante, S	2019	Journal of Psychopathology. Vol.25(3), 2019, pp. 149-154.
Clinical Psychology: Depression	Preterm birth as a risk factor for postpartum depression: A systematic review and meta-analysis. [References].	de Paula Eduardo, Juliana Arantes Figueiredo de Rezende, Marcos Goncalves Menezes, Paulo Rossi Del-Ben, Cristina Marta	2019	Journal of Affective Disorders. Vol.259 2019, pp. 392-403.
Clinical Psychology: Depression	The comorbidity of eating disorders in bipolar disorder and associated clinical correlates characterised by emotion dysregulation and impulsivity: A systematic review. [References].	McDonald, Caity E Rossell, Susan L Phillipou, Andrea	2019	Journal of Affective Disorders. Vol.259 2019, pp. 228-243.
Clinical Psychology: Depression	Neuroimaging predictors of onset and course of depression in childhood and adolescence: A systematic review of longitudinal studies. [References].	Toenders, Yara J van Velzen, Laura S Heideman, Ivonne Z Harrison, Ben J Davey, Christopher G Schmaal, Lianne	2019	Developmental Cognitive Neuroscience. Vol.39 2019, ArtID 100700.
Clinical Psychology: Depression	Predictors of response to augmentation treatment in patients with treatment-resistant depression: A systematic review. [References].	Taylor, Rachael W Marwood, Lindsey Greer, Ben Strawbridge, Rebecca Cleare, Anthony J	2019	Journal of Psychopharmacology. Vol.33(11), 2019, pp. 1323-1339.
Clinical Psychology: Depression	Psychosocial depression interventions for dialysis patients, with attention to Latinos: A scoping review. [References].	Sullivan, John E Choi, Namkee G Vazquez, Christian E Neaves, Margaret A	2019	Research on Social Work Practice. Vol.29(8), 2019, pp. 910-923.
Clinical Psychology: Depression	Antidepressant-associated sexual dysfunction in patients with depression: A meta-analysis of sexual functioning data collected via prospective questionnaires.	Jacobsen, Paula Louise	2019	Dissertation Abstracts International: Section B: The Sciences and Engineering. Vol.80(8-B(E)),2019, pp. No Pagination Specified.
Clinical Psychology: Depression	The association of late-life depression with all-cause and cardiovascular mortality among community-dwelling older adults: Systematic review and meta-analysis. [References].	Wei, Jingkai Hou, Ruixue Zhang, Xiaotao Xu, Huiwen Xie, Liyang Chandrasekar, Eeshwar K Ying, Meiling Goodman, Michael	2019	The British Journal of Psychiatry. Vol.215(2), 2019, pp. 449-455.
Clinical Psychology: Depression	Markers of central inflammation in major depressive disorder: A systematic review and meta-analysis of studies examining cerebrospinal fluid, positron emission tomography and post-mortem brain tissue. [References].	Enache, Daniela Pariante, Carmine M Mondelli, Valeria	2019	Brain, Behavior, and Immunity. Vol.81 2019, pp. 24-40.
Clinical Psychology: Depression	Pharmacotherapy effectiveness in treating depression after traumatic brain injury: A meta-analysis. [References].	Slowinski, Anya Coetzer, Rudi Byrne, Christopher	2019	The Journal of Neuropsychiatry and Clinical Neurosciences. Vol.31(3), 2019, pp. 220-227.
Clinical Psychology: Depression	Has the sun set for seasonal affective disorder and HPA axis studies? A systematic review and future prospects. [References].	Agustini, Bruno Bocharova, Mariia Walker, Adam J Berk, Michael Young, Allan H Juruena, Mario F	2019	Journal of Affective Disorders. Vol.256 2019, pp. 584-593.
Clinical Psychology: Depression	Updates in treating comorbid bipolar disorder and obsessive-compulsive disorder: A systematic review. [References].	Amerio, A Maina, G Ghaemi, S. N	2019	Journal of Affective Disorders. Vol.256 2019, pp. 433-440.
Clinical Psychology: Depression	The prevalence of depression in menopausal women in China: A meta-analysis of observational studies. [References].	Zeng, Liang-Nan Yang, Yuan Feng, Yuan Cui, Xiling Wang, Rixin Hall, Brian J Ungvari, Gabor S Chen, Ligang Xiang, Yu-Tao	2019	Journal of Affective Disorders. Vol.256 2019, pp. 337-343.
Clinical Psychology: Depression	Potential predictors of depressive relapse following repetitive Transcranial Magnetic Stimulation: A systematic review. [References].	Miljevic, Aleksandra Bailey, Neil W Herring, Sally E Fitzgerald, Paul B	2019	Journal of Affective Disorders. Vol.256 2019, pp. 317-323.
Clinical Psychology: Depression	The P300 event-related potential in bipolar disorder: A systematic review and meta-analysis. [References].	Wada, Masataka Kurose, Shin Miyazaki, Takahiro Nakajima, Shinichiro Masuda, Fumi Mimura, Yu Nishida, Hana Ogyu, Kamiyu Tsugawa, Sakiko Mashima, Yuuki Plitman, Eric Chakravarty, M. Mallar Mimura, Masaru Noda, Yoshihiro	2019	Journal of Affective Disorders. Vol.256 2019, pp. 234-249.
Clinical Psychology: Depression	The involvement of sleep in the relationship between the serotonin transporter gene-linked polymorphic region (5-HTTLPR) and depression: A systematic review. [References].	van Dalfsen, Jens H Markus, C. Rob	2019	Journal of Affective Disorders. Vol.256 2019, pp. 205-212.
Clinical Psychology: Depression	Unrecognized bipolar disorder in patients with depression managed in primary care: A systematic review and meta-analysis. [References].	Daveney, John Panagioti, Maria Waheed, Waquas Esmail, Aneez	2019	General Hospital Psychiatry. Vol.58 2019, pp. 71-76.
Clinical Psychology: Depression	Prepulse inhibition in patients with bipolar disorder: A systematic review and meta-analysis. [References].	Mao, Zhen Bo, Qijing Li, Weidi Wang, Zhimin Ma, Xin Wang, Chuanyue	2019	BMC Psychiatry. Vol.19 2019, ArtID 282.
Clinical Psychology: Depression	Specificity of future thinking in depression: A meta-analysis. [References].	Gamble, Beau Moreau, David Tippett, Lynette J Addis, Donna Rose	2019	Perspectives on Psychological Science. Vol.14(5), 2019, pp. 816-834.
Clinical Psychology: Depression	Neuroimaging insights into the link between depression and insomnia: A systematic review. [References].	Bagherzadeh-Azbari, Shadi Khazaie, Habibolah Zarei, Mojtaba Spiegelhalder, Kai Walter, Martin Leerssen, Jeanne Van Someren, Eus J. W Sepehry, Amir A Tahmasian, Masoud	2019	Journal of Affective Disorders. Vol.258 2019, pp. 133-143.
Clinical Psychology: Depression	Classical psychedelics for the treatment of depression and anxiety: A systematic review. [References].	Muttoni, Silvia Ardissino, Maddalena John, Christopher	2019	Journal of Affective Disorders. Vol.258 2019, pp. 11-24.
Clinical Psychology: Depression	Efficacy and safety of chinese herbal medicine for depression: A systematic review and meta-analysis of randomized controlled trials. [References].	Wang, Yong Shi, Yi-hua Xu, Zhen Fu, Huan Zeng, Hua Zheng, Guo-qing	2019	Journal of Psychiatric Research. Vol.117 2019, pp. 74-91.
Clinical Psychology: Depression	The Mediterranean dietary pattern and depression risk: A systematic review. [References].	Altun, Areni Brown, Helen Szoeke, Cassandra Goodwill, Alicia M	2019	Neurology, Psychiatry and Brain Research. Vol.33 2019, pp. 1-10.
Clinical Psychology: Depression	Unravelling the genetic basis of schizophrenia and bipolar disorder with GWAS: A systematic review. [References].	Prata, Diana P Costa-Neves, Bernardo Cosme, Goncalo Vassos, Evangelos	2019	Journal of Psychiatric Research. Vol.114 2019, pp. 178-207.
Clinical Psychology: Depression	Inflammatory markers and treatment outcome in treatment resistant depression: A systematic review. [References].	Yang, Chenghao Wardenaar, Klaas J Bosker, Fokko J Li, Jie Schoevers, Robert A	2019	Journal of Affective Disorders. Vol.257 2019, pp. 640-649.
Clinical Psychology: Depression	Religion, spirituality and depression in prospective studies: A systematic review. [References].	Braam, Arjan W Koenig, Harold G	2019	Journal of Affective Disorders. Vol.257 2019, pp. 428-438.
Clinical Psychology: Depression	Do statins have an effect on depressive symptoms? A systematic review and meta-analysis. [References].	Yatham, Megha Sai Yatham, Kavya Sai Ravindran, Arun V Sullivan, Frank	2019	Journal of Affective Disorders. Vol.257 2019, pp. 55-63.
Clinical Psychology: Depression	Mentalization and depression: Theoretical concepts, treatment approaches and empirical studies-An overview. [References].	Fischer-Kern, Melitta Tmej, Anna	2019	Zeitschrift fur Psychosomatische Medizin und Psychotherapie. Vol.65(2), 2019, pp. 162-177.
Clinical Psychology: Depression	The risk of medical comorbidity in mental disorders with a particular focus on depressive syndromes. [German]. [References].	von Boetticher, Dirk Meyer, Thomas	2019	Zeitschrift fur Psychosomatische Medizin und Psychotherapie. Vol.65(2), 2019, pp. 129-143.
Clinical Psychology: Depression	Neurons and glial cells in bipolar disorder: A systematic review of postmortem brain studies of cell number and size. [References].	Gigase, Frederieke A. J Snijders, Gijsje J. L. J Boks, Marco P de Witte, Lot D	2019	Neuroscience and Biobehavioral Reviews. Vol.103 2019, pp. 150-162.
Clinical Psychology: Depression	Cannabis use disorder and suicide attempts in bipolar disorder: A meta-analysis. [References].	Bartoli, Francesco Crocamo, Cristina Carra, Giuseppe	2019	Neuroscience and Biobehavioral Reviews. Vol.103 2019, pp. 14-20.
Clinical Psychology: Depression	Patient-reported use of medical cannabis for pain, anxiety, and depression symptoms: Systematic review and meta-analysis. [References].	Kosiba, Jesse D Maisto, Stephen A Ditre, Joseph W	2019	Social Science & Medicine. Vol.233 2019, pp. 181-192.
Clinical Psychology: Depression	Transcranial direct current stimulation for unipolar depression and risk of treatment emergent mania: An updated meta-analysis. [References].	Berlow, Yosef A Zandvakili, Amin Carpenter, Linda L Philip, Noah S	2019	Brain Stimulation. Vol.12(4), 2019, pp. 1066-1068.
Clinical Psychology: Depression	Shared genetic risk factors for depression and stroke. [References].	Zhao, Fuying Yue, Yingying Jiang, Haitang Yuan, Yonggui	2019	Progress in Neuro-Psychopharmacology & Biological Psychiatry. Vol.93 2019, pp. 55-70.
Clinical Psychology: Depression	Quality of life in euthymic bipolar patients: A systematic review and meta-analysis. [References].	Pascual-Sanchez, Ana Jenaro, Cristina Montes-Rodriguez, Jose Manuel	2019	Journal of Affective Disorders. Vol.255 2019, pp. 105-115.
Clinical Psychology: Depression	A systematic review and meta-analysis on the prevalence of depression in children and adolescents after exposure to trauma. [References].	Vibhakar, Viktoria Allen, Leila R Gee, Brioney Meiser-Stedman, Richard	2019	Journal of Affective Disorders. Vol.255 2019, pp. 77-89.
Clinical Psychology: Depression	A systematic review of the relation between self-compassion and depressive symptoms in adolescents. [References].	Pullmer, Rachelle Chung, Jason Samson, Lindsay Balanji, Sherene Zaitsoff, Shannon	2019	Journal of Adolescence. Vol.74 2019, pp. 210-220.
Clinical Psychology: Depression	A systematic review of depression literacy: Knowledge, help-seeking and stigmatising attitudes among adolescents. [References].	Singh, Sarbhan Zaki, Rafdzah Ahmad Farid, Nik Daliana Nik	2019	Journal of Adolescence. Vol.74 2019, pp. 154-172.
Clinical Psychology: Depression	Multivariate meta-analyses of mitochondrial complex I and IV in major depressive disorder, bipolar disorder, schizophrenia, Alzheimer disease, and Parkinson disease. [References].	Holper, L Ben-Shachar, D Mann, J. J	2019	Neuropsychopharmacology. Vol.44(5), 2019, pp. 837-849.
Clinical Psychology: Depression	Augmentation therapies for treatment-resistant depression: Systematic review and meta-analysis. [References].	Strawbridge, Rebecca Carter, Ben Marwood, Lindsey Bandelow, Borwin Tsapekos, Dimosthenis Nikolova, Viktoriya L Taylor, Rachael Mantingh, Tim de Angel, Valeria Patrick, Fiona Cleare, Anthony J Young, Allan H	2019	The British Journal of Psychiatry. Vol.214(1), 2019, pp. 42-51.
Clinical Psychology: Depression	Predicting antidepressant response by monitoring early improvement of individual symptoms of depression: Individual patient data meta-analysis. [References].	de Vries, Ymkje Anna Roest, Annelieke M Bos, Elisabeth H Burgerhof, Johannes G. M van Loo, Hanna M de Jonge, Peter	2019	The British Journal of Psychiatry. Vol.214(1), 2019, pp. 4-10.
Clinical Psychology: Depression	Low-intensity interventions to reduce depressive symptoms before outpatient psychotherapy: A systematic literature review. [German]. [References].	Grunzig, Sasha-Denise Bengel, Jurgen Gohner, Wiebke Kramer, Lena Violetta	2019	PPmP: Psychotherapie Psychosomatik Medizinische Psychologie. Vol.69(6), 2019, pp. 212-223.
Clinical Psychology: Depression	Relationship between occupational trauma, posttraumatic stress disorder and depression-An assessment of systematic reviews. [German]. [References].	Bolm-Audorff, Ulrich Petereit-Haack, Gabriela Seidler, Andreas	2019	Psychiatrische Praxis. Vol.46(4), 2019, pp. 184-190.
Clinical Psychology: Depression	The effect of skin-to-skin care on postpartum depression among mothers of preterm or low birthweight infants: A systematic review and meta-analysis. [References].	Scime, Natalie V Gavarkovs, Adam G Chaput, Katie H	2019	Journal of Affective Disorders. Vol.253 2019, pp. 376-384.
Clinical Psychology: Depression	Gestational diabetes and risk of postpartum depressive symptoms: A meta-analysis of cohort studies. [References].	Arafa, Ahmed Dong, Jia-Yi	2019	Journal of Affective Disorders. Vol.253 2019, pp. 312-316.
Clinical Psychology: Depression	Actigraphy for evaluation of mood disorders: A systematic review and meta-analysis. [References].	Tazawa, Yuuki Wada, Masataka Mitsukura, Yasue Takamiya, Akihiro Kitazawa, Momoko Yoshimura, Michitaka Mimura, Masaru Kishimoto, Taishiro	2019	Journal of Affective Disorders. Vol.253 2019, pp. 257-269.
Clinical Psychology: Depression	The prevalence of intrusive memories in adult depression: A meta-analysis. [References].	Payne, Alexandra Kralj, Aleksandra Young, Judith Meiser-Stedman, Richard	2019	Journal of Affective Disorders. Vol.253 2019, pp. 193-202.
Clinical Psychology: Depression	A systematic review investigating if genetic or epigenetic markers are associated with postnatal depression. [References].	Elwood, Judith Murray, Elaine Bell, Aleeca Sinclair, Marlene Kernohan, W. George Stockdale, Janine	2019	Journal of Affective Disorders. Vol.253 2019, pp. 51-62.
Clinical Psychology: Depression	The effect of adjunctive nutraceuticals in bipolar disorder: A systematic review of randomized placebo-controlled trials. [References].	Fusar-Poli, Laura Surace, Teresa Vanella, Antonio Meo, Valeria Patania, Federica Furnari, Rosaria Signorelli, Maria Salvina Aguglia, Eugenio	2019	Journal of Affective Disorders. Vol.252 2019, pp. 334-349.
Clinical Psychology: Depression	What DNA methylation modifications and/or genetic variations interact with childhood maltreatment in the development of depression: A systematic review. [References].	Misra, Pallavi Liu, Sibei Meng, Xiangfei	2019	Journal of Affective Disorders. Vol.252 2019, pp. 325-333.
Clinical Psychology: Depression	Psychological interventions for young people at risk for bipolar disorder: A systematic review. [References].	Perich, Tania Mitchell, Philip B	2019	Journal of Affective Disorders. Vol.252 2019, pp. 84-91.
Clinical Psychology: Depression	A systematic review of the safety and effectiveness of repetitive transcranial magnetic stimulation in the treatment of peripartum depression. [References].	Cole, Jaeden Bright, Katherine Gagnon, Lisa McGirr, Alexander	2019	Journal of Psychiatric Research. Vol.115 2019, pp. 142-150.
Clinical Psychology: Depression	Comparison of quetiapine immediate- and extended-release formulations for bipolar depression: A systematic review and network meta-analysis of double-blind, randomized placebo-controlled trials. [References].	Kishi, Taro Ikuta, Toshikazu Sakuma, Kenji Matsuda, Yuki Iwata, Nakao	2019	Journal of Psychiatric Research. Vol.115 2019, pp. 121-128.
Clinical Psychology: Depression	Common and distinct patterns of grey matter alterations in borderline personality disorder and bipolar disorder: Voxel-based meta-analysis. [References].	Yu, Hua Meng, Ya-jing Li, Xiao-jing Zhang, Chengcheng Liang, Sugai Li, Ming-li Li, Zhe Guo, Wanjun Wang, Qiang Deng, Wei Ma, Xiaohong Coid, Jeremy Li, Tao	2019	The British Journal of Psychiatry. Vol.215(1), 2019, pp. 395-403.
Clinical Psychology: Depression	Epidemiology of depressive disorders in people living with HIV in Africa: A systematic review and meta-analysis: Burden of depression in HIV in Africa. [References].	Bigna, Jean Joel Tounouga, Dahlia Noelle Kenne, Angeladine Malaha Djikeussi, Tatiana K Foka, Audrey Joyce Um, Lewis N Asangbeh, Serra Lem Sibetcheu, Aurelie T Kaze, Arnaud D Ndangang, Marie S Nansseu, Jobert Richie	2019	General Hospital Psychiatry. Vol.57 2019, pp. 13-22.
Clinical Psychology: Depression	The potential role of learning capacity in cognitive behavior therapy for depression: A systematic review of the evidence and future directions for improving therapeutic learning. [References].	Bruijniks, Sanne J. E DeRubeis, Robert J Hollon, Steven D Huibers, Marcus J. H	2019	Clinical Psychological Science. Vol.7(4), 2019, pp. 668-692.
Clinical Psychology: Depression	Prophylaxis pharmacotherapy to prevent the onset of post-traumatic brain injury depression: A systematic review. [References].	Clay, Fiona J Hicks, Amelia J Zaman, Hadar Ponsford, Jennie Batty, Rachel Perry, Luke A Hopwood, Malcolm	2019	Journal of Neurotrauma. Vol.36(13), 2019, pp. 2053-2064.
Clinical Psychology: Depression	Effects of SSRIs on peripheral inflammatory markers in patients with major depressive disorder: A systematic review and meta-analysis. [References].	Wang, Lina Wang, Ruzhan Liu, Lanfen Qiao, Dongdong Baldwin, David S Hou, Ruihua	2019	Brain, Behavior, and Immunity. Vol.79 2019, pp. 24-38.
Clinical Psychology: Depression	Gender inequality and depression among medical students: A global meta-regression analysis. [References].	Pacheco, Joao Pedro Goncalves Silveira, Julia Belizario Ferreira, Raphael Paiva Cock Lo, Kenneth Schineider, Jenyfer Regonini Giacomin, Henrique Ton Azevedo Tam, Wilson Wai San	2019	Journal of Psychiatric Research. Vol.111 2019, pp. 36-43.
Clinical Psychology: Depression	The expectant social mind: A systematic review of face processing during pregnancy and the effect of depression and anxiety. [References].	De Carli, Pietro Costantini, Ilaria Sessa, Paola Visentin, Silvia Pearson, Rebecca M Simonelli, Alessandra	2019	Neuroscience and Biobehavioral Reviews. Vol.102 2019, pp. 153-171.
Clinical Psychology: Depression	Stress, epigenetics and depression: A systematic review. [References].	Park, Caroline Rosenblat, Joshua D Brietzke, Elisa Pan, Zihang Lee, Yena Cao, Bing Zuckerman, Hannah Kalantarova, Anastasia McIntyre, Roger S	2019	Neuroscience and Biobehavioral Reviews. Vol.102 2019, pp. 139-152.
Clinical Psychology: Depression	DNA methylation studies of depression with onset in the peripartum: A critical systematic review. [References].	Braun, Sarah Ellen Lapato, Dana Brown, Roy E Lancaster, Eva York, Timothy P Amstadter, Ananda B Kinser, Patricia A	2019	Neuroscience and Biobehavioral Reviews. Vol.102 2019, pp. 106-122.
Clinical Psychology: Depression	Depression in neurodegenerative diseases: Common mechanisms and current treatment options. [References].	Galts, Ciaran P. C Bettio, Luis E. B Jewett, David C Yang, Charles C Brocardo, Patricia S Rodrigues, Ana Lucia S Thacker, Jonathan S Gil-Mohapel, Joana	2019	Neuroscience and Biobehavioral Reviews. Vol.102 2019, pp. 56-84.
Clinical Psychology: Depression	Prebiotics and probiotics for depression and anxiety: A systematic review and meta-analysis of controlled clinical trials. [References].	Liu, Richard T Walsh, Rachel F. L Sheehan, Ana E	2019	Neuroscience and Biobehavioral Reviews. Vol.102 2019, pp. 13-23.
Clinical Psychology: Depression	Optimal cutoff score of the Neurological Disorders Depression Inventory for Epilepsy (NDDI-E) for detecting major depressive disorder: A meta-analysis. [References].	Kim, Do-Hyung Kim, Young-Soo Yang, Tae-Won Kwon, Oh-Young	2019	Epilepsy & Behavior. Vol.92 2019, pp. 61-70.
Clinical Psychology: Depression	Lamotrigine augmentation in treatment-resistant unipolar depression: A comprehensive meta-analysis of efficacy and safety. [References].	Goh, Kah Kheng Chen, Chun-Hsin Chiu, Yi-Hang Lu, Mong-Liang	2019	Journal of Psychopharmacology. Vol.33(6), 2019, pp. 700-713.
Clinical Psychology: Depression	Altered resting-state functional activity in medication-naive patients with first-episode major depression disorder vs. Healthy control: A quantitative meta-analysis. [References].	Ma, Xiaoyue Liu, Jia Liu, Taiyuan Ma, Lun Wang, Wenhui Shi, Shaojie Wang, Yan Gong, Qiyong Wang, Meiyun	2019	Frontiers in Behavioral Neuroscience. Vol.13 2019, ArtID 89.
Clinical Psychology: Depression	Physical activity for diabetes-related depression: A systematic review and meta-analysis. [References].	Narita, Zui Inagawa, Takuma Stickley, Andrew Sugawara, Norio	2019	Journal of Psychiatric Research. Vol.113 2019, pp. 100-107.
Clinical Psychology: Depression	Prevalence and recognition of bipolarity in patients with a treatment-resistant depressive disorder: A systematic review. [Dutch]. [References].	Van Der Linden, G. G. H Van Bennekom, M. W. H. Lochmann Spijker, J	2019	Tijdschrift voor Psychiatrie. Vol.61(2), 2019, pp. 104-111.
Clinical Psychology: Depression	Cognitive performance in first-degree relatives of individuals with vs without major depressive disorder: A meta-analysis. [References].	MacKenzie, Lynn E Uher, Rudolf Pavlova, Barbara	2019	JAMA Psychiatry. Vol.76(3), 2019, pp. 297-305.
Clinical Psychology: Depression	The prevalence and clinical correlates of cannabis use and cannabis use disorder among patients with bipolar disorder: A systematic review with meta-analysis and meta-regression. [References].	Pinto, Jairo Vinicius Medeiros, Leonardo Simao Santana da Rosa, Gabriel Santana de Oliveira, Carlos Eduardo Crippa, Jose Alexandre de Souza Passos, Ives Cavalcante Kauer-Sant'Anna, Marcia	2019	Neuroscience and Biobehavioral Reviews. Vol.101 2019, pp. 78-84.
Clinical Psychology: Depression	Reciprocal interactions across and within multiple levels of monoamine and cortico-limbic systems in stress-induced depression: A systematic review. [References].	Lee, Eun-Hwa Han, Pyung-Lim	2019	Neuroscience and Biobehavioral Reviews. Vol.101 2019, pp. 13-31.
Clinical Psychology: Depression	Comparison of treatment options for depression in heart failure: A network meta-analysis. [References].	Das, Avash Roy, Bhaskar Schwarzer, Guido Silverman, Michael G Ziegler, Olivia Bandyopadhyay, Dhrubajyoti Philpotts, Lisa Liang Sinha, Shirshendu Blumenthal, James A Das, Saumya	2019	Journal of Psychiatric Research. Vol.108 2019, pp. 7-23.
Clinical Psychology: Depression	Adiponectin levels in patients with bipolar disorder: A systematic review and meta-analysis. [References].	Misiak, Blazej Stramecki, Filip Kasznia, Justyna Lis, Michal Stanczykiewicz, Bartlomiej	2019	Psychoneuroendocrinology. Vol.104 2019, pp. 74-79.
Clinical Psychology: Depression	Crossed prevalence results between subtypes of eating disorder and bipolar disorder: A systematic review of the literature. [References].	Thiebaut, S Godart, N Radon, L Courtet, P Guillaume, S	2019	L'Encephale: Revue de psychiatrie clinique biologique et therapeutique. Vol.45(1), 2019, pp. 60-73.
Clinical Psychology: Depression	Pharmacological interventions targeting anhedonia in patients with major depressive disorder: A systematic review. [References].	Cao, Bing Zhu, Judy Zuckerman, Hannah Rosenblat, Joshua D Brietzke, Elisa Pan, Zihang Subramanieapillai, Mehala Park, Caroline Lee, Yena McIntyre, Roger S	2019	Progress in Neuro-Psychopharmacology & Biological Psychiatry. Vol.92 2019, pp. 109-117.
Clinical Psychology: Depression	Featured article: Depressive symptoms in parents of children with chronic health conditions: A meta-analysis. [References].	Pinquart, Martin	2019	Journal of Pediatric Psychology. Vol.44(2), 2019, pp. 139-149.
Clinical Psychology: Depression	Comparative efficacy and acceptability of non-surgical brain stimulation for the acute treatment of major depressive episodes in adults: Systematic review and network meta-analysis. [References].	Mutz, Julian Vipulananthan, Vijeinika Carter, Ben Hurlemann, Rene Fu, Cynthia H. Y Young, Allan H	2019	BMJ: British Medical Journal. Vol.364 2019, ArtID l1079.
Clinical Psychology: Depression	Exploratory analyses of effect modifiers in the antidepressant treatment of major depression: Individual-participant data meta-analysis of 2803 participants in seven placebo-controlled randomized trials. [References].	Noma, Hisashi Furukawa, Toshi A Maruo, Kazushi Imai, Hissei Shinohara, Kiyomi Tanaka, Shiro Ikeda, Kazutaka Yamawaki, Shigeto Cipriani, Andrea	2019	Journal of Affective Disorders. Vol.250 2019, pp. 419-424.
Clinical Psychology: Depression	Depression related cerebral pathology and its relationship with cognitive functioning: A systematic review. [References].	Jamieson, Alec Goodwill, Alicia M Termine, Mario Campbell, Stephen Szoeke, Cassandra	2019	Journal of Affective Disorders. Vol.250 2019, pp. 410-418.
Clinical Psychology: Depression	The role of hormonal, metabolic and inflammatory biomarkers on sleep and appetite in drug free patients with major depression: A systematic review. [References].	Caroleo, Mariarita Carbone, Elvira Anna Primerano, Amedeo Foti, Daniela Brunetti, Antonio Segura-Garcia, Cristina	2019	Journal of Affective Disorders. Vol.250 2019, pp. 249-259.
Clinical Psychology: Depression	Adjunctive ketamine and electroconvulsive therapy for major depressive disorder: A meta-analysis of randomized controlled trials. [References].	Zheng, Wei Li, Xiao-Hong Zhu, Xiao-Min Cai, Dong-Bin Yang, Xin-Hu Ungvari, Gabor S Ng, Chee H Ning, Yu-Ping Hu, Yong-Dong He, Shu-Hua Wang, Gang Xiang, Yu-Tao	2019	Journal of Affective Disorders. Vol.250 2019, pp. 123-131.
Clinical Psychology: Depression	Prevalence of depressive symptoms in overweight and obese children and adolescents in mainland China: A meta-analysis of comparative studies and epidemiological surveys. [References].	Rao, Wen-Wang Zhang, Ji-Wen Zong, Qian-Qian An, Feng-Rong Ungvari, Gabor S Balbuena, Lloyd Yang, Fang-Yu Xiang, Yu-Tao	2019	Journal of Affective Disorders. Vol.250 2019, pp. 26-34.
Clinical Psychology: Depression	The effectiveness of four empirically supported psychotherapies for primary care depression and anxiety: A systematic review and meta-analysis. [References].	Zhang, Anao Franklin, Cynthia Jing, Shijie Bornheimer, Lindsay A Hai, Audrey Hang Himle, Joseph A Kong, Dexia Ji, Qingying	2019	Journal of Affective Disorders. Vol.245 2019, pp. 1168-1186.
Clinical Psychology: Depression	Prevalence of depressive disorder among patients with fibromyalgia: Systematic review and meta-analysis. [References].	Loge-Hagen, J. S Saele, A Juhl, C Bech, P Stenager, E Mellentin, AI	2019	Journal of Affective Disorders. Vol.245 2019, pp. 1098-1105.
Clinical Psychology: Depression	The association between child and adolescent depression and poor attendance at school: A systematic review and meta-analysis. [References].	Finning, Katie Ukoumunne, Obioha C Ford, Tamsin Danielsson-Waters, Emilia Shaw, Liz Romero De Jager, Ingrid Stentiford, Lauren Moore, Darren A	2019	Journal of Affective Disorders. Vol.245 2019, pp. 928-938.
Clinical Psychology: Depression	Association of secondhand smoke and depressive symptoms in nonsmoking pregnant women: A systematic review and meta-analysis. [References].	Suzuki, Daichi Wariki, Windy M. V Suto, Maiko Yamaji, Noyuri Takemoto, Yo Rahman, Md. Mosfequr Ota, Erika	2019	Journal of Affective Disorders. Vol.245 2019, pp. 918-927.
Clinical Psychology: Depression	Divalproex and its effect on suicide risk in bipolar disorder: A systematic review and meta-analysis of multinational observational studies. [References].	Chen, Tien-Yu Kamali, Masoud Chu, Che-Sheng Yeh, Chin-Bin Huang, San-Yuan Mao, Wei-Chung Lin, Pao-Yen Chen, Yen-Wen Tseng, Ping-Tao Hsu, Chung-Yao	2019	Journal of Affective Disorders. Vol.245 2019, pp. 812-818.
Clinical Psychology: Depression	The effectiveness and cost-effectiveness of e-health interventions for depression and anxiety in primary care: A systematic review and meta-analysis. [References].	Massoudi, Btissame Holvast, Floor Bockting, Claudi L. H Burger, Huibert Blanker, Marco H	2019	Journal of Affective Disorders. Vol.245 2019, pp. 728-743.
Clinical Psychology: Depression	Definition of treatment-resistant depression-Asia Pacific perspectives. [References].	Ng, C. H Kato, T Han, C Wang, G Trivedi, M Ramesh, V Shao, D Gala, S Narayanan, S Tan, W Feng, Y Kasper, S	2019	Journal of Affective Disorders. Vol.245 2019, pp. 626-636.
Clinical Psychology: Depression	Prevalence of depressive symptoms among adolescents in secondary school in mainland China: A systematic review and meta-analysis. [References].	Tang, Xinfeng Tang, Suqin Ren, Zhihong Wong, Daniel Fu Keung	2019	Journal of Affective Disorders. Vol.245 2019, pp. 498-507.
Clinical Psychology: Depression	The effect of complementary medicines and therapies on maternal anxiety and depression in pregnancy: A systematic review and meta-analysis. [References].	Smith, Caroline A Shewamene, Zewdneh Galbally, Megan Schmied, Virginia Dahlen, Hannah	2019	Journal of Affective Disorders. Vol.245 2019, pp. 428-439.
Clinical Psychology: Depression	Sugar-sweetened beverages consumption and the risk of depression: A meta-analysis of observational studies. [References].	Hu, Danqing Cheng, Lixiao Jiang, Wenjie	2019	Journal of Affective Disorders. Vol.245 2019, pp. 348-355.
Clinical Psychology: Depression	Can P300 aid in the differential diagnosis of unipolar disorder versus bipolar disorder depression? A meta-analysis of comparative studies. [References].	Zhong, Bao-Liang Xu, Yan-Min Xie, Wu-Xiang Li, Yi	2019	Journal of Affective Disorders. Vol.245 2019, pp. 219-227.
Clinical Psychology: Depression	Aberrant brain regional homogeneity in first-episode drug-naive patients with major depressive disorder: A voxel-wise meta-analysis. [References].	Hao, HuiHui Chen, Chuang Mao, WeiBing Zhong, JianGuo Dai, ZhenYu	2019	Journal of Affective Disorders. Vol.245 2019, pp. 63-71.
Clinical Psychology: Depression	Psychoradiologic abnormalities of white matter in patients with bipolar disorder: diffusion tensor imaging studies using tract-based spatial statistics. [References].	Yang, Cheng Li, Lei Hu, Xinyu Luo, Qiang Kuang, Weihong Lui, Su Huang, Xiaoqi Dai, Jing He, Manxi Kemp, Graham J Sweeney, John A Gong, Qiyong	2019	Journal of Psychiatry & Neuroscience. Vol.44(1), 2019, pp. 32-44.
Clinical Psychology: Depression	Accuracy of Patient Health Questionnaire-9 (PHQ-9) for screening to detect major depression: Individual participant data meta-analysis. [References].	Levis, Brooke Benedetti, Andrea Thombs, Brett D	2019	BMJ: British Medical Journal. Vol.365 2019, ArtID l1476.
Clinical Psychology: Depression	Brain grey-matter volume alteration in adult patients with bipolar disorder under different conditions: a voxel-based meta-analysis. [References].	Wang, Xiuli Luo, Qiang Tian, Fangfang Cheng, Bochao Qiu, Lihua Wang, Song He, Manxi Wang, Hongming Duan, Mingjun Jia, Zhiyun	2019	Journal of Psychiatry & Neuroscience. Vol.44(2), 2019, pp. 89-101.
Clinical Psychology: Depression	Indicated preventive interventions for depression in children and adolescents: A meta-analysis and meta-regression. [References].	Ssegonja, Richard Nystrand, Camilla Feldman, Inna Sarkadi, Anna Langenskiold, Sophie Jonsson, Ulf	2019	Preventive Medicine: An International Journal Devoted to Practice and Theory. Vol.118 2019, pp. 7-15.
Clinical Psychology: Depression	The prevalence of depressive symptoms in 'left-behind children' in China: a meta-analysis of comparative studies and epidemiological surveys. [References].	Wang, Yuan-Yuan Xiao, Le Rao, Wen-Wang Chai, Jing-Xin Zhang, Shu-Fang Ng, Chee H Ungvari, Gabor S Zhu, Huiping Xiang, Yu-Tao	2019	Journal of Affective Disorders. Vol.244 2019, pp. 209-216.
Clinical Psychology: Depression	Predictors of depressive symptoms in college students: A systematic review and meta-analysis of cohort studies. [References].	Liu, Yan Zhang, Ning Bao, Guangyi Huang, Yubei Ji, Bingyuan Wu, Yili Liu, Chuanxin Li, Gongying	2019	Journal of Affective Disorders. Vol.244 2019, pp. 196-208.
Clinical Psychology: Depression	Symptom manifestation and treatment effectiveness, -obstacles and -facilitators in Turkish and Moroccan groups with depression in European countries: A systematic review. [References].	Sempertegui, Gabriela A Knipscheer, Jeroen W Baliatsas, Christos Bekker, Marrie H. J	2019	Journal of Affective Disorders. Vol.247 2019, pp. 134-155.
Clinical Psychology: Depression	Does depression after stroke negatively influence physical disability? A systematic review and meta-analysis of longitudinal studies. [References].	Blochl, Maria Meissner, Sophie Nestler, Steffen	2019	Journal of Affective Disorders. Vol.247 2019, pp. 45-56.
Clinical Psychology: Depression	Antioxidant defense in schizophrenia and bipolar disorder: A meta-analysis of MRS studies of anterior cingulate glutathione. [References].	Das, Tushar Kanti Javadzadeh, Alborz Dey, Avyarthana Sabesan, Priyadharshini Theberge, Jean Radua, Joaquim Palaniyappan, Lena	2019	Progress in Neuro-Psychopharmacology & Biological Psychiatry. Vol.91 2019, pp. 94-102.
Clinical Psychology: Depression	Bipolar disorder and bone health: A systematic review. [References].	Chandrasekaran, Vinoomika Brennan-Olsen, Sharon L Stuart, Amanda L Pasco, Julie A Berk, Michael Hodge, Jason M Williams, Lana J	2019	Journal of Affective Disorders. Vol.249 2019, pp. 262-269.
Clinical Psychology: Depression	Risk of recurrence of mood disorders during pregnancy and the impact of medication: A systematic review. [References].	Stevens, Anja W. M. M Goossens, Peter J. J Knoppert-van der Klein, Elise A. M Draisma, Stasja Honig, Adriaan Kupka, Ralph W	2019	Journal of Affective Disorders. Vol.249 2019, pp. 96-103.
Clinical Psychology: Depression	Longitudinal course of cognitive function across treatment in patients with MDD: A meta-analysis. [References].	Bernhardt, Maren Klauke, Selina Schroder, Annette	2019	Journal of Affective Disorders. Vol.249 2019, pp. 52-62.
Clinical Psychology: Depression	Aripiprazole augmentation in treating comorbid bipolar disorder and obsessive-compulsive disorder: A systematic review. [References].	Amerio, A Odone, A Ghaemi, S. N	2019	Journal of Affective Disorders. Vol.249 2019, pp. 15-19.
Clinical Psychology: Depression	From the microscope to the magnet: Disconnection in schizophrenia and bipolar disorder. [References].	Ji, Ellen Lejuste, Florian Sarrazin, Samuel Houenou, Josselin	2019	Neuroscience and Biobehavioral Reviews. Vol.98 2019, pp. 47-57.
Clinical Psychology: Depression	Chronic unpredictable mild stress for modeling depression in rodents: Meta-analysis of model reliability. [References].	Antoniuk, Svitlana Bijata, Monika Ponimaskin, Evgeni Wlodarczyk, Jakub	2019	Neuroscience and Biobehavioral Reviews. Vol.99 2019, pp. 101-116.
Clinical Psychology: Depression	The long-term effect of bariatric surgery on depression and anxiety. [References].	Gill, Hartej Kang, Simratdeep Lee, Yena Rosenblat, Joshua D Brietzke, Elisa Zuckerman, Hannah McIntyre, Roger S	2019	Journal of Affective Disorders. Vol.246 2019, pp. 886-894.
Clinical Psychology: Depression	Predicting postpartum depression among adolescent mothers: A systematic review of risk. [References].	Hymas, Rebecca Girard, Lisa-Christine	2019	Journal of Affective Disorders. Vol.246 2019, pp. 873-885.
Clinical Psychology: Depression	Hypersomnia and bipolar disorder: A systematic review and meta-analysis of proportion. [References].	Grigolon, Ruth B Trevizol, Alisson P Cerqueira, Raphael O Lee, Yena Mansur, Rodrigo B McIntyre, Roger S Brietzke, Elisa	2019	Journal of Affective Disorders. Vol.246 2019, pp. 659-666.
Clinical Psychology: Depression	Social rank theory of depression: A systematic review of self-perceptions of social rank and their relationship with depressive symptoms and suicide risk. [References].	Wetherall, Karen Robb, Kathryn A O'Connor, Rory C	2019	Journal of Affective Disorders. Vol.246 2019, pp. 300-319.
Clinical Psychology: Depression	Postpartum fatigue and depression: A systematic review and meta-analysis. [References].	Wilson, Nathan Lee, Jin Joo Bei, Bei	2019	Journal of Affective Disorders. Vol.246 2019, pp. 224-233.
Clinical Psychology: Depression	Physical activity during pregnancy and postpartum depression: Systematic review and meta-analysis. [References].	Nakamura, Aurelie van der Waerden, Judith Melchior, Maria Bolze, Camille El-Khoury, Fabienne Pryor, Laura	2019	Journal of Affective Disorders. Vol.246 2019, pp. 29-41.
Clinical Psychology: Depression	Association of testosterone treatment with alleviation of depressive symptoms in men: A systematic review and meta-analysis. [References].	Walther, Andreas Breidenstein, Jonas Miller, Robert	2019	JAMA Psychiatry. Vol.76(1), 2019, pp. 31-40.
Clinical Psychology: Depression	Interventions to prevent perinatal depression: Evidence report and systematic review for the US Preventive Services Task Force. [References].	O'Connor, Elizabeth Senger, Caitlyn A Henninger, Michelle L Coppola, Erin Gaynes, Bradley N	2019	JAMA: Journal of the American Medical Association. Vol.321(6), 2019, pp. 588-601.
Clinical Psychology: Depression	Risk of autistic spectrum disorder in offspring with parental mood disorders: A systematic review and meta-analysis. [References].	Ayano, Getinet Maravilla, Joemer Calderon Alati, Rosa	2019	Journal of Affective Disorders. Vol.248 2019, pp. 185-197.
Clinical Psychology: Depression	Tamoxifen for bipolar disorder: Systematic review and meta-analysis. [References].	Palacios, Jorge Yildiz, Aysegul Young, Allan H Taylor, Matthew J	2019	Journal of Psychopharmacology. Vol.33(2), 2019, pp. 177-184.
Clinical Psychology: Depression	Lithium treatment for unipolar major depressive disorder: Systematic review. [References].	Undurraga, Juan Sim, Kang Tondo, Leonardo Gorodischer, Ariel Azua, Emilio Tay, Kai Hong Tan, David Baldessarini, Ross J	2019	Journal of Psychopharmacology. Vol.33(2), 2019, pp. 167-176.
Clinical Psychology: Depression	Depression among Chinese left-behind children: A systematic review and meta-analysis. [References].	Ding, Lanyan Yuen, Lok-Wa Buhs, Eric S Newman, Ian M	2019	Child: Care, Health and Development. Vol.45(2), 2019, pp. 189-197.
Clinical Psychology: Depression	Benchmarks for evaluating life review and reminiscence therapy in alleviating depression among older adults. [References].	Rubin, Allen Parrish, Danielle E Miyawaki, Christina E	2019	Social Work. Vol.64(1), 2019, pp. 61-72.
Clinical Psychology: Depression	Review: What outcomes count? A review of outcomes measured for adolescent depression between 2007 and 2017. [References].	Krause, Karolin Rose Bear, Holly Alice Edbrooke-Childs, Julian Wolpert, Miranda	2019	Journal of the American Academy of Child & Adolescent Psychiatry. Vol.58(1), 2019, pp. 61-71.
Clinical Psychology: Depression	Systematic review and meta-analysis: Anxiety and depressive disorders in offspring of parents with anxiety disorders. [References].	Lawrence, Peter J Murayama, Kou Creswell, Cathy	2019	Journal of the American Academy of Child & Adolescent Psychiatry. Vol.58(1), 2019, pp. 46-60.
Clinical Psychology: Depression	Associations of the serotonin transporter promoter polymorphism (5-HTTLPR) with bipolar disorder and treatment response: A systematic review and meta-analysis. [References].	Rao, Shitao Han, Xinyu Shi, Mai Siu, Cynthia O Waye, Mary Miu Yee Liu, Guangming Wing, Yun Kwok	2019	Progress in Neuro-Psychopharmacology & Biological Psychiatry. Vol.89 2019, pp. 214-226.
Clinical Psychology: Depression	Cortical thickness in major depressive disorder: A systematic review and meta-analysis. [References].	Suh, Jee Su Schneider, Maiko Abel Minuzzi, Luciano MacQueen, Glenda M Strother, Stephen C Kennedy, Sidney H Frey, Benicio N	2019	Progress in Neuro-Psychopharmacology & Biological Psychiatry. Vol.88 2019, pp. 287-302.
Clinical Psychology: Depression	The endogenous oxytocin system in depressive disorders: A systematic review and meta-analysis. [References].	Engel, Sinha Laufer, Sebastian Knaevelsrud, Christine Schumacher, Sarah	2019	Psychoneuroendocrinology. Vol.101 2019, pp. 138-149.
Clinical Psychology: Depression	Electroencephalographic biomarkers for treatment response prediction in major depressive illness: A meta-analysis. [References].	Widge, Alik S Bilge, M. Taha Montana, Rebecca Chang, Weilynn Rodriguez, Carolyn I Deckersbach, Thilo Carpenter, Linda L Kalin, Ned H Nemeroff, Charles B	2019	The American Journal of Psychiatry. Vol.176(1), 2019, pp. 44-56.
Clinical Psychology: Depression	Is the relationship between depression and the overgeneralization of autobiographical memory moderated by rumination in adults? A meta-analysis.	Spears, Cordell	2019	Dissertation Abstracts International: Section B: The Sciences and Engineering. Vol.80(4-B(E)),2019, pp. No Pagination Specified.
Clinical Psychology: Depression	Creative arts interventions to address depression in older adults: A systematic review of outcomes, processes, and mechanisms. [References].	Dunphy, Kim Baker, Felicity A Dumaresq, Ella Carroll-Haskins, Katrina Eickholt, Jasmin Ercole, Maya Kaimal, Girija Meyer, Kirsten Sajnani, Nisha Shamir, Opher Y Wosch, Thomas	2019	Frontiers in Psychology. Vol.9 2019, ArtID 2655.
Clinical Psychology: Depression	A systematic meta-review of predictors of antidepressant treatment outcome in major depressive disorder. [References].	Perlman, Kelly Benrimoh, David Israel, Sonia Rollins, Colleen Brown, Eleanor Tunteng, Jingla-Fri You, Raymond You, Eunice Tanguay-Sela, Myriam Snook, Emily Miresco, Marc Berlim, Marcelo T	2019	Journal of Affective Disorders. Vol.243 2019, pp. 503-515.
Clinical Psychology: Depression	Transcranial and systemic photobiomodulation for major depressive disorder: A systematic review of efficacy, tolerability and biological mechanisms. [References].	Caldieraro, Marco A Cassano, Paolo	2019	Journal of Affective Disorders. Vol.243 2019, pp. 262-273.
Clinical Psychology: Depression	Prenatal and postnatal maternal depression and infant hospitalization and mortality in the first year of life: A systematic review and meta-analysis. [References].	Jacques, Nadege de Mola, Christian Loret Joseph, Gary Mesenburg, Marilia Arndt da Silveira, Mariangela Freitas	2019	Journal of Affective Disorders. Vol.243 2019, pp. 201-208.
Clinical Psychology: Depression	The burden of treatment-resistant depression: A systematic review of the economic and quality of life literature. [References].	Johnston, Karissa M Powell, Lauren C Anderson, Ian M Szabo, Shelagh Cline, Stephanie	2019	Journal of Affective Disorders. Vol.242 2019, pp. 195-210.
Clinical Psychology: Depression	Association between completed suicide and bipolar disorder: A systematic review of the literature. [References].	Plans, L Barrot, C Nieto, E Rios, J Schulze, T. G Papiol, S Mitjans, M Vieta, E Benabarre, A	2019	Journal of Affective Disorders. Vol.242 2019, pp. 111-122.
Clinical Psychology: Depression	Neural signatures of the risk for bipolar disorder: A meta-analysis of structural and functional neuroimaging studies. [References].	Cattarinussi, Giulia Di Giorgio, Annabella Wolf, Robert Christian Balestrieri, Matteo Sambataro, Fabio	2019	Bipolar Disorders. Vol.21(3), 2019, pp. 215-227.
Clinical Psychology: Depression	Interventions for the prevention of postpartum depression in adolescent mothers: A systematic review. [References].	Sangsawang, Bussara Wacharasin, Chintana Sangsawang, Nucharee	2019	Archives of Women's Mental Health. Vol.22(2), 2019, pp. 215-228.
Clinical Psychology: Depression	Hypothalamic-pituitary-adrenal axis and autonomic nervous system reactivity in children prenatally exposed to maternal depression: A systematic review of prospective studies. [References].	Bleker, Laura S van Dammen, Lotte Leeflang, Mariska M. G Limpens, Jacqueline Roseboom, Tessa J de Rooij, Susanne R	2020	Neuroscience and Biobehavioral Reviews. Vol.117 2020, pp. 243-252.
Clinical Psychology: Depression	Effects of expressive writing on depressive symptoms-A meta-analysis. [References].	Reinhold, Maren Burkner, Paul-Christian Holling, Heinz	2018	Clinical Psychology: Science and Practice. Vol.25(1), 2018, ArtID e12224.
Clinical Psychology: Depression	Evaluation of existing experimental evidence for treatment of depression in indigenous populations: A systematic review. [References].	Pollok, Justyna van Agteren, Joseph Chong, Alwin Carson-Chahhoud, Kristin Smith, Brian	2018	Australian Journal of Psychology. Vol.70(4), 2018, pp. 305-317.
Clinical Psychology: Depression	An update of a meta-analysis on the clinical outcomes of deep transcranial magnetic stimulation (DTMS) in major depressive disorder (MDD). [References].	Gellersen, Helena M Kedzior, Karina Karolina	2018	Zeitschrift fur Psychologie. Vol.226(1), 2018, pp. 30-44.
Clinical Psychology: Depression	Age of anxiety and depression revisited: A meta-analysis of two European community samples (1964-2015). [References].	Schurmann, Jan Margraf, Jurgen	2018	International Journal of Clinical and Health Psychology. Vol.18(2), 2018, pp. 102-112.
Clinical Psychology: Depression	Processing emotions in alexithymia: A systematic review of physiological markers. [References].	Panayiotou, Georgia Panteli, Maria Vlemincx, EIke	2018	Luminet, Olivier [Ed]; Bagby, R. Michael [Ed]; Taylor, Graeme J [Ed]. (2018). Alexithymia: Advances in research, theory, and clinical practice. (pp. 291-320). xxiv, 352 pp. New York, NY, US: Cambridge University Press; US.
Clinical Psychology: Depression	Emotion regulation in current and remitted depression: A systematic review and meta-analysis. [References].	Visted, Endre Vollestad, Jon Nielsen, Morten Birkeland Schanche, Elisabeth	2018	Frontiers in Psychology. Vol.9 2018, ArtID 756.
Clinical Psychology: Depression	Heart rate variability alterations in late life depression: A meta-analysis. [References].	Brown, Lydia Karmakar, Chandan Gray, Richard Jindal, Ripu Lim, Terrence Bryant, Christina	2018	Journal of Affective Disorders. Vol.235 2018, pp. 456-466.
Clinical Psychology: Depression	Circadian genes in major depressive disorder. [References].	Beaupre, Lindsay Melhuish Brown, Gregory M Kennedy, James L	2020	The World Journal of Biological Psychiatry. Vol.21(2), 2020, pp. 80-90.
Clinical Psychology: Depression	A systematic review of trials targeting depression and anxiety in patients with delusions: An emotion-focused perspective. [References].	Opoka, Sandra M Ludwig, Lea Lincoln, Tania M	2018	Zeitschrift fur Psychologie. Vol.226(3), 2018, pp. 142-151.
Clinical Psychology: Depression	Prevalence of depression among type 2 diabetes mellitus patients in India: A meta-analysis. [References].	Hussain, Salman Habib, Anwar Singh, Ambrish Akhtar, Mohd Najmi, Abul Kalam	2018	Psychiatry Research. Vol.270 2018, pp. 264-273.
Clinical Psychology: Depression	Leukocyte telomere length in patients with bipolar disorder: An updated meta-analysis and subgroup analysis by mood status. [References].	Yu-Chi, Huang Liang-Jen, Wang Ping-Tao, Tseng Chi-Fa, Hung Pao-Yen, Lin	2018	Psychiatry Research. Vol.270 2018, pp. 41-49.
Clinical Psychology: Depression	Morita therapy for depression in adults: A systematic review and meta-analysis. [References].	Jia, Yong Li, Min Cheng, Zhaohua Cui, Lianzhi Zhao, Jinping Liu, Yufei Leng, Minmin Li, Feng Chen, Li	2018	Psychiatry Research. Vol.269 2018, pp. 763-771.
Clinical Psychology: Depression	The identification of biomarkers predicting acute and maintenance lithium treatment response in bipolar disorder: A plea for further research attention. [References].	Fornaro, Michele De Berardis, Domenico Anastasia, Annalisa Novello, Stefano Fusco, Andrea Cattaneo, Carlo Ignazio Solmi, Marco Monaco, Francesco Veronese, Nicola Kim, Yong-Ku de Bartolomeis, Andrea	2018	Psychiatry Research. Vol.269 2018, pp. 658-672.
Clinical Psychology: Depression	The clinical relationship between cognitive impairment and psychosocial functioning in major depressive disorder: A systematic review. [References].	Cambridge, Olivia R Knight, Matthew J Mills, Natalie Baune, Bernhard T	2018	Psychiatry Research. Vol.269 2018, pp. 157-171.
Clinical Psychology: Depression	Mitochondrial DNA copy number of peripheral blood in bipolar disorder: The present study and a meta-analysis. [References].	Yamaki, Naruhisa Otsuka, Ikuo Numata, Shusuke Yanagi, Masaya Mouri, Kentaro Okazaki, Satoshi Boku, Shuken Horai, Tadasu Ohmori, Tetsuro Shirakawa, Osamu Sora, Ichiro Hishimoto, Akitoyo	2018	Psychiatry Research. Vol.269 2018, pp. 115-117.
Clinical Psychology: Depression	Is suicide risk a predictor of diagnosis conversion to bipolar disorder? [References].	de Azevedo Cardoso, Taiane Mondin, Thaise Campos Azevedo, Laura Barzoni Toralles, Luisa Marques Davila de Mattos Souza, Luciano Dias	2018	Psychiatry Research. Vol.268 2018, pp. 473-477.
Clinical Psychology: Depression	Cognitive behavioral therapy for treatment-resistant depression: A systematic review and meta-analysis. [References].	Li, Jia-Mei Zhang, Yi Su, Wen-Jun Liu, Lin-Lin Gong, Hong Peng, Wei Jiang, Chun-Lei	2018	Psychiatry Research. Vol.268 2018, pp. 243-250.
Clinical Psychology: Depression	Copper in depressive disorder: A systematic review and meta-analysis of observational studies. [References].	Ni, Mengmei You, Yiping Chen, Jinyao Zhang, Lishi	2018	Psychiatry Research. Vol.267 2018, pp. 506-515.
Clinical Psychology: Depression	The use of latent class analysis for identifying subtypes of depression: A systematic review. [References].	Ulbricht, Christine M Chrysanthopoulou, Stavroula A Levin, Len Lapane, Kate L	2018	Psychiatry Research. Vol.266 2018, pp. 228-246.
Clinical Psychology: Depression	Prospective memory in bipolar disorder: A meta-analysis. [References].	Zhou, Fu-Chun Wang, Yuan-Yuan Zheng, Wei Ungvari, Gabor S Ng, Chee H Yuan, Zhen Xiang, Yu-Tao	2018	Psychiatry Research. Vol.259 2018, pp. 184-190.
Clinical Psychology: Depression	Structural imaging biomarkers for bipolar disorder: Meta-analyses of whole-brain voxel-based morphometry studies. [References].	Lu, Xin Zhong, Yuan Ma, Zijuan Wu, Yun Fox, Peter T Zhang, Ning Wang, Chun	2019	Depression and Anxiety. Vol.36(4), 2019, pp. 353-364.
Clinical Psychology: Depression	The generalizability of randomized controlled trials of self-guided internet-based cognitive behavioral therapy for depressive symptoms: Systematic review and meta-regression analysis. [References].	Lorenzo-Luaces, Lorenzo Johns, Emily Keefe, John R	2018	Journal of Medical Internet Research. Vol.20(11), 2018, ArtID e10113.
Clinical Psychology: Depression	Beyond the trial: Systematic review of real-world uptake and engagement with digital self-help interventions for depression, low mood, or anxiety. [References].	Fleming, Theresa Bavin, Lynda Lucassen, Mathijs Stasiak, Karolina Hopkins, Sarah Merry, Sally	2018	Journal of Medical Internet Research. Vol.20(6), 2018, ArtID e199.
Clinical Psychology: Depression	The morbidity of subthreshold pediatric bipolar disorder: A systematic literature review and meta-analysis. [References].	Vaudreuil, Carrie A. H Faraone, Stephen V Di Salvo, Maura Wozniak, Janet R Wolenski, Rebecca A Carrellas, Nicholas W Biederman, Joseph	2019	Bipolar Disorders. Vol.21(1), 2019, pp. 16-27.
Clinical Psychology: Depression	Psychoeducational interventions in adolescent depression: A systematic review. [References].	Bevan Jones, Rhys Thapar, Anita Stone, Zoe Thapar, Ajay Jones, Ian Smith, Daniel Simpson, Sharon	2018	Patient Education and Counseling. Vol.101(5), 2018, pp. 804-816.
Clinical Psychology: Depression	Welfare participation and depression among youth in the United States: A systematic review. [References].	Wu, Shiyou Wu, Qi Fraser, Mark W Chapman, Mimi V Gao, Qin	2018	Children and Youth Services Review. Vol.94 2018, pp. 354-367.
Clinical Psychology: Depression	Gender differences in the effects of childhood maltreatment on adult depression and anxiety: A systematic review and meta-analysis. [References].	Gallo, Erika Alejandra Giraldo Munhoz, Tiago Neuenfeld Loret de Mola, Christian Murray, Joseph	2018	Child Abuse & Neglect. Vol.79 2018, pp. 107-114.
Clinical Psychology: Depression	Working through the blues: A meta-analysis on interpersonal psychotherapy for depressed adolescents (IPT-A). [References].	Mychailyszyn, Matthew P Elson, Damian M	2018	Children and Youth Services Review. Vol.87 2018, pp. 123-129.
Clinical Psychology: Depression	The neuropathology of bipolar disorder: Systematic review and meta-analysis. [References].	Harrison, Paul J Colbourne, Lucy Harrison, Charlotte H	2020	Molecular Psychiatry. Vol.25(8), 2020, pp. 1787-1808.
Clinical Psychology: Depression	The relationship between gluten free diet adherence and depressive symptoms in adults with coeliac disease: A systematic review with meta-analysis. [References].	Sainsbury, Kirby Marques, Marta M	2018	Appetite. Vol.120 2018, pp. 578-588.
Clinical Psychology: Depression	Association between maternal depression and risk of infant diarrhea: A systematic review and meta-analysis. [References].	Waqas, A Elhady, M Dila, K. A. Surya Kaboub, F Van Trinh, Le Nhien, C. H Al-Husseini, M. J Kamel, M. G Elshafay, A Nhi, H. Y Hirayama, K Huy, N. T	2018	Public Health. Vol.159 2018, pp. 78-88.
Clinical Psychology: Depression	Delayed sleep phase syndrome and bipolar disorder: Pathogenesis and available common biomarkers. [References].	Talih, Farid Gebara, Nour Y Andary, Farah S Mondello, Stefania Kobeissy, Firas Ferri, Raffaele	2018	Sleep Medicine Reviews. Vol.41 2018, pp. 133-140.
Clinical Psychology: Depression	The effectiveness of behavioural and cognitive behavioural therapies for insomnia on depressive and fatigue symptoms: A systematic review and network meta-analysis. [References].	Ballesio, Andrea Aquino, Maria Raisa Jessica V Feige, Bernd Johann, Anna F Kyle, Simon D Spiegelhalder, Kai Lombardo, Caterina Rucker, Gerta Riemann, Dieter Baglioni, Chiara	2018	Sleep Medicine Reviews. Vol.37 2018, pp. 114-129.
Clinical Psychology: Depression	Meditation and secondary prevention of depression and anxiety in heart disease: A systematic review. [References].	Rao, Angela DiGiacomo, Michelle Newton, Phillip J Phillips, Jane L Hickman, Louise D	2019	Mindfulness. Vol.10(1), 2019, pp. 1-14.
Clinical Psychology: Depression	The effects of cognitive-behavior therapy for depression on repetitive negative thinking: A meta-analysis. [References].	Spinhoven, Philip Klein, Nicola Kennis, Mitzy Cramer, Angelique O. J Siegle, Greg Cuijpers, Pim Ormel, Johan Hollon, Steve D Bockting, Claudi L	2018	Behaviour Research and Therapy. Vol.106 2018, pp. 71-85.
Clinical Psychology: Depression	Interleukin, tumor necrosis factor-alpha and C-reactive protein profiles in melancholic and non-melancholic depression: A systematic review. [References].	Yang, Chenghao Tiemessen, Kim M Bosker, Fokko J Wardenaar, Klaas J Lie, Jie Schoevers, Robert A	2018	Journal of Psychosomatic Research. Vol.111 2018, pp. 58-68.
Clinical Psychology: Depression	Cognitive Behavioural Therapy for Insomnia (CBT-I) to treat depression: A systematic review. [References].	Cunningham, Jasmyn E. A Shapiro, Colin M	2018	Journal of Psychosomatic Research. Vol.106 2018, pp. 1-12.
Clinical Psychology: Depression	Anxiety, depression, and health-related quality of life in heterozygous familial hypercholesterolemia: A systematic review and meta-analysis. [References].	Akioyamen, Leo E Genest, Jacques Shan, Shubham D Inibhunu, Happy Chu, Anna Tu, Jack V	2018	Journal of Psychosomatic Research. Vol.109 2018, pp. 32-43.
Clinical Psychology: Depression	Technology delivered interventions for depression and anxiety in children and adolescents: A systematic review and meta-analysis. [References].	Grist, Rebecca Croker, Abigail Denne, Megan Stallard, Paul	2019	Clinical Child and Family Psychology Review. Vol.22(2), 2019, pp. 147-171.
Clinical Psychology: Depression	The effect of exercise therapy on depressive and anxious symptoms in patients with ischemic heart disease: A systematic review. [References].	Verschueren, Suzanne Eskes, Anne M Maaskant, Jolanda M Roest, Annelieke M Latour, Corine H. M op Reimer, Wilma Scholte	2018	Journal of Psychosomatic Research. Vol.105 2018, pp. 80-91.
Clinical Psychology: Depression	Childhood adversity as a transdiagnostic risk factor for affective disorders in adulthood: A systematic review focusing on biopsychosocial moderating and mediating variables. [References].	Hoppen, Thole Hilko Chalder, Trudie	2018	Clinical Psychology Review. Vol.65 2018, pp. 81-151.
Clinical Psychology: Depression	Emotion regulation in social anxiety and depression: A systematic review of expressive suppression and cognitive reappraisal. [References].	Dryman, M. Taylor Heimberg, Richard G	2018	Clinical Psychology Review. Vol.65 2018, pp. 17-42.
Clinical Psychology: Depression	Risk factors for relapse and recurrence of depression in adults and how they operate: A four-phase systematic review and meta-synthesis. [References].	Buckman, J. E. J Underwood, A Clarke, K Saunders, R Hollon, S. D Fearon, P Pilling, S	2018	Clinical Psychology Review. Vol.64 2018, pp. 13-38.
Clinical Psychology: Depression	Do guided internet-based interventions result in clinically relevant changes for patients with depression? An individual participant data meta-analysis. [References].	Karyotaki, Eirini Ebert, David Daniel Donkin, Liesje Riper, Heleen Twisk, Jos Burger, Simone Rozental, Alexander Lange, Alfred Williams, Alishia D Zarski, Anna Carlotta Geraedts, Anna van Straten, Annemieke Kleiboer, Annet Meyer, Bjorn Unlu Ince, Burcin B Buntrock, Claudia Lehr, Dirk Snoek, Frank J Andrews, Gavin Andersson, Gerhard Choi, Isabella Ruwaard, Jeroen Klein, Jan Philipp Newby, Jill M S…	2018	Clinical Psychology Review. Vol.63 2018, pp. 80-92.
Clinical Psychology: Depression	Treatment of depression, anxiety, and trauma-related disorders during the perinatal period: A systematic review. [References].	Nillni, Yael I Mehralizade, Aydan Mayer, Laura Milanovic, Snezana	2018	Clinical Psychology Review. Vol.66 2018, pp. 136-148.
Clinical Psychology: Depression	Preventing depression in the offspring of parents with depression: A systematic review and meta-analysis of randomized controlled trials. [References].	Loechner, Johanna Starman, Kornelija Galuschka, Katharina Tamm, Jeanette Schulte-Korne, Gerd Rubel, Julian Platt, Belinda	2018	Clinical Psychology Review. Vol.60 2018, pp. 1-14.
Clinical Psychology: Depression	Durability of cognitive behavioral therapy effects for youth and adolescents with anxiety, depression, or traumatic stress: A meta-analysis on long-term follow-ups. [References].	Rith-Najarian, Leslie R Mesri, Bita Park, Alayna L Sun, Michael Chavira, Denise A Chorpita, Bruce F	2019	Behavior Therapy. Vol.50(1), 2019, pp. 225-240.
Clinical Psychology: Depression	Applications of machine learning algorithms to predict therapeutic outcomes in depression: A meta-analysis and systematic review. [References].	Lee, Yena Ragguett, Renee-Marie Mansur, Rodrigo B Boutilier, Justin J Rosenblat, Joshua D Trevizol, Alisson Brietzke, Elisa Lin, Kangguang Pan, Zihang Subramaniapillai, Mehala Chan, Timothy C. Y Fus, Dominika Park, Caroline Musial, Natalie Zuckerman, Hannah Chen, Vincent Chin-Hung Ho, Roger Rong, Carola McIntyre, Roger S	2018	Journal of Affective Disorders. Vol.241 2018, pp. 519-532.
Clinical Psychology: Depression	Clinical usefulness of therapeutic neuromodulation for major depression: A systematic meta-review of recent meta-analyses. [References].	McGirr, Alexander Berlim, Marcelo T	2018	Psychiatric Clinics of North America. Vol.41(3), 2018, pp. 485-503.
Clinical Psychology: Depression	Effects of physical exercise on depressive symptoms in patients with cognitive impairment: A systematic review and meta-analysis. [References].	Leng, Minmin Liang, Bing Zhou, Haiyan Zhang, Ping Hu, Mingyue Li, Guichen Li, Feng Chen, Li	2018	Journal of Nervous and Mental Disease. Vol.206(10), 2018, pp. 809-823.
Clinical Psychology: Depression	What are the effects of preventative interventions on major depressive disorder (MDD) in young adults? A systematic review and meta-analysis of randomized controlled trials. [References].	Breedvelt, J. J. F Kandola, A Kousoulis, A. A Brouwer, M. E Karyotaki, E Bockting, C. L. H Cuijpers, P	2018	Journal of Affective Disorders. Vol.239 2018, pp. 18-29.
Clinical Psychology: Depression	Functional outcome and social cognition in bipolar disorder: Is there a connection? [References].	Vlad, Maria Raucher-Chene, Delphine Henry, Audrey Kaladjian, Arthur	2018	European Psychiatry. Vol.52 2018, pp. 116-125.
Clinical Psychology: Depression	Violent criminal behavior in the context of bipolar disorder: Systematic review and meta-analysis. [References].	Verdolini, Norma Pacchiarotti, Isabella Kohler, Cristiano A Reinares, Maria Samalin, Ludovic Colom, Francesc Tortorella, Alfonso Stubbs, Brendon Carvalho, Andre F Vieta, Eduard Murru, Andrea	2018	Journal of Affective Disorders. Vol.239 2018, pp. 161-170.
Clinical Psychology: Depression	Association between depression and the risk for fracture: A meta-analysis and systematic review. [References].	Qiu, Lei Yang, Qin Sun, Na Li, Dandan Zhao, Yuxin Li, Xiaotong Gong, Yanhong Lv, Chuanzhu Yin, Xiaoxv	2018	BMC Psychiatry. Vol.18 2018, ArtID 336.
Clinical Psychology: Depression	Prevalence of depression or depressive symptoms among people living with HIV/AIDS in China: A systematic review and meta-analysis. [References].	Wang, Tingting Fu, Hanlin Kaminga, Atipatsa Chiwanda Li, Zhanzhan Guo, Guiping Chen, Lizhang Li, Qiongxuan	2018	BMC Psychiatry. Vol.18 2018, ArtID 160.
Clinical Psychology: Depression	The effect of CBT and its modifications for relapse prevention in major depressive disorder: A systematic review and meta-analysis. [References].	Zhang, Zuojie Zhang, Lingli Zhang, Guorong Jin, Jianing Zheng, Zhenyang	2018	BMC Psychiatry. Vol.18 2018, ArtID 50.
Clinical Psychology: Depression	The association between electrodermal activity (EDA), depression and suicidal behaviour: A systematic review and narrative synthesis. [References].	Sarchiapone, Marco Gramaglia, Carla Iosue, Miriam Carli, Vladimir Mandelli, Laura Serretti, Alessandro Marangon, Debora Zeppegno, Patrizia	2018	BMC Psychiatry. Vol.18 2018, ArtID 22.
Clinical Psychology: Depression	Associations between mother-preschooler attachment and maternal depression symptoms: A systematic review and meta-analysis. [References].	Badovinac, Shaylea Martin, Jodi Guerin-Marion, Camille O'Neill, Monica Riddell, Rebecca Pillai Bureau, Jean-Francois Spiegel, Rebecca	2018	PLoS ONE. Vol.13(10), 2018, ArtID e0204374.
Clinical Psychology: Depression	Is cognitive behavioral therapy a better choice for women with postnatal depression? A systematic review and meta-analysis. [References].	Huang, Lili Zhao, Yunzhi Qiang, Chunfang Fan, Bozhen	2018	PLoS ONE. Vol.13(10), 2018, ArtID e0205243.
Clinical Psychology: Depression	Differences between chronic and nonchronic depression: Systematic review and implications for treatment. [References].	Kohler, Stephan Chrysanthou, Sophia Guhn, Anne Sterzer, Philipp	2019	Depression and Anxiety. Vol.36(1), 2019, pp. 18-30.
Clinical Psychology: Depression	Aerobic exercise for adult patients with major depressive disorder in mental health services: A systematic review and meta-analysis. [References].	Morres, Ioannis D Hatzigeorgiadis, Antonis Stathi, Afroditi Comoutos, Nikos Arpin-Cribbie, Chantal Krommidas, Charalampos Theodorakis, Yannis	2019	Depression and Anxiety. Vol.36(1), 2019, pp. 39-53.
Clinical Psychology: Depression	Effect of pharmacist intervention on improving antidepressant medication adherence and depression symptomology: A systematic review and meta-analysis. [References].	Readdean, Kevin C Heuer, Albert J Parrott, J. Scott	2018	Research in Social & Administrative Pharmacy. Vol.14(4), 2018, pp. 321-331.
Clinical Psychology: Depression	Complementary health approaches for postpartum depression: A systematic review. [References].	McCloskey, Rebecca J Reno, Rebecca	2019	Social Work in Mental Health. Vol.17(1), 2019, pp. 106-128.
Clinical Psychology: Depression	Risk factors for depression in long-term care: A systematic review. [References].	Chau, Rebecca Kissane, David W Davison, Tanya E	2019	Clinical Gerontologist: The Journal of Aging and Mental Health. Vol.42(3), 2019, pp. 224-237.
Clinical Psychology: Depression	Effects of behavioural activation on substance use and depression: A systematic review. [References].	Martinez-Vispo, Carmela Martinez, Ursula Lopez-Duran, Ana del Rio, Elena Fernandez Becona, Elisardo	2018	Substance Abuse Treatment, Prevention, and Policy. Vol.13 2018, ArtID 36.
Clinical Psychology: Depression	Decreased serum magnesium levels in depression: A systematic review and meta-analysis. [References].	You, Hyun Ju Cho, Seo-Eun Kang, Seung-Gul Cho, Seong-Jin Na, Kyoung-Sae	2018	Nordic Journal of Psychiatry. Vol.72(7), 2018, pp. 534-541.
Clinical Psychology: Depression	Recommendations for the treatment of depression in primary care: A systematic review. [French]. [References].	Derguy, Cyrielle Foucaud, Jerome M'Bailara, Katia	2018	Journal de Therapie Comportementale et Cognitive. Vol.28(1), 2018, pp. 33-41.
Clinical Psychology: Depression	Abuse as a risk factor for prenatal depressive symptoms: A meta-analysis. [References].	Shamblaw, Amanda L Cardy, Robyn E Prost, Eric Harkness, Kate L	2019	Archives of Women's Mental Health. Vol.22(2), 2019, pp. 199-213.
Clinical Psychology: Depression	The effectiveness of exercise-based interventions for preventing or treating postpartum depression: A systematic review and meta-analysis. [References].	Carter, Tim Bastounis, Anastasios Guo, Boliang Jane Morrell, C	2019	Archives of Women's Mental Health. Vol.22(1), 2019, pp. 37-53.
[truncated: 10,064 more rows]
